# Supplementary material for: Evaluation of reference genes and characterization of the MYBs in xylem radial change of Chinese fir stem
Source: Sci Rep. 2022 Jan 7;12:258. doi: 10.1038/s41598-021-04406-1 (PMC8741804; doi:10.1038/s41598-021-04406-1)
Supplement: Supplementary file 6 — Supplementary Information 6. [file 41598_2021_4406_MOESM6_ESM.xlsx]

## Sheet: DEGs identified by RNA-seq
	Differentially expressed genes of CIMYBs identified by RNA-seq based on 6 pairwise comparisons in the 4 woody tissues
		X1 vs. X2	X1 vs. X3	X1 vs. X4	X2 vs. X3	X2 vs. X4	X3 vs. X4
	ClMYB1	1.21	1.32	1.21	1.1	1	0.91
	ClMYB2	1.78	2.11 *	1.38	1.19	0.78	0.65
	ClMYB3	0.13 **	0.23	0.77	1.78	5.88 **	3.29
	ClMYB4	0.48	0.79	1.38	1.66	2.88 *	1.74
	ClMYB5	1.65 **	1.41	1.79 **	0.85	1.08	1.27
	ClMYB6	0.45	0.42	2.58	0.94	5.77	6.12
	ClMYB7	0.16 **	0.35 *	0.47	2.22 **	2.98 **	1.34
	ClMYB8	0.23 **	0.42	1.21	1.84 *	5.30 **	2.88 **
	ClMYB9	0.50 *	0.82	0.59	1.63	1.18	0.72
	ClMYB10	0.49	0.19 **	0.1 **	0.38 *	0.21 **	0.55
	ClMYB11	2.01 **	1.75 **	1.28 *	0.87	0.64 **	0.73 *
	ClMYB12	8.85 *	3.51	1.69	0.4	0.19	0.48
	ClMYB13	0.72	0.53	0.55 *	0.73	0.77	1.05
	ClMYB14	5.12 **	7.62 **	4.15 **	1.49	0.81	0.54
	ClMYB15	0.71	1.02	2.36	1.44	3.33 **	2.32
	ClMYB16	0	——	——	——	——	——
	ClMYB17	2.2	0.29	0.14	0.13	0.06	0.47
	ClMYB18	2.05 **	1.88 *	3.23 **	0.92	1.57	1.72
	ClMYB19	12.09 **	13.17 **	13.13 **	1.09	1.09	1
	ClMYB20	2.46	0.08	0.06	0.03	0.02	0.77
	ClMYB21	1.87 *	1.7	1.31	0.91	0.7	0.77
	ClMYB22	1957.6 **	6525.33 **	652.53 **	3.33	0.33	0.1
	ClMYB23	2.01	1.81	1.82	0.9	0.91	1.01
	ClMYB24	2.15 *	2.85 **	2.5 *	1.33	1.16	0.88
	ClMYB25	1.05	0.89	1.11	0.85	1.05	1.25
	ClMYB26	9.78 **	9.11 **	11.58 **	0.93	1.18	1.27
	ClMYB27	1.11	1.08	0.99	0.98	0.9	0.92
	ClMYB28	1.78 *	1.41	1.13	0.79	0.64	0.8
	ClMYB29	1.08	1.23	1.49	1.15	1.39	1.21
	ClMYB30	1.07	1.37	1.84 *	1.29	1.73 *	1.34
	ClMYB31	1.57	1.32	2.65 **	0.84	1.69	2.01
	ClMYB32	1.2	1.33	1.1	1.11	0.92	0.83
	ClMYB33	4.37	0.56	0.22 **	0.13	0.05 **	0.4 *
	ClMYB34	——	——	——	——	——	——
	ClMYB35	4.03 **	3.98 **	4.9 **	0.99	1.21	1.23
	ClMYB36	2.8 *	3.37 *	4.11 *	1.2	1.47	1.22
	ClMYB37	2.37 *	1.94	1.6	0.82	0.68	0.82
	ClMYB38	1.6	2.37	6.42 *	1.49	4.02	2.71
	ClMYB39	——	0	0	0	0	0.09
	ClMYB40	7.45 *	7.05 *	7.07 *	0.95	0.95	1
	ClMYB41	0.75	0.21 **	0.1 **	0.28 **	0.13 **	0.48 **
	ClMYB42	5.11 **	3.75 **	3.98 **	0.73	0.78	1.06
	ClMYB43	12.42 **	10.48 **	8.53 **	0.84	0.69	0.81
	ClMYB44	0.26 *	0.37	0.57	1.41	2.19	1.55
	ClMYB45	225.03 **	84.1 **	66.32 **	0.37	0.29	0.79
	ClMYB46	——	0	0	0	0	2.06
	ClMYB47	4.14 **	3.69 **	4.37 **	0.89	1.05	1.19
	ClMYB48	0.39 **	0.26 **	0.66	0.67	1.7	2.52 **
	ClMYB49	3.73	1.6	3.72	0.43	1	2.33
	ClMYB50	2.45 **	2.96 **	2.82 **	1.21	1.15	0.95
	ClMYB51	5.09	0.11	0.01 **	0.02	0 **	0.12 **
	ClMYB52	4.41 **	4.91 **	12.91 **	1.11	2.92	2.63
	ClMYB53	3.21 **	2.23 *	2.91 **	0.69	0.91	1.3
	ClMYB54	1.29	1.07	1.04	0.83	0.81	0.97
	ClMYB55	1.69 *	1.88 **	1.31	1.11	0.78	0.7
	ClMYB56	5.17	1.97	0.44	0.38	0.09 **	0.22 *
	ClMYB57	1.11	1.25	1.04	1.13	0.94	0.83
	ClMYB58	1.46 **	1.9 **	1.71 **	1.3	1.17	0.9
	ClMYB59	2.92 *	3.34 *	2.73 *	1.14	0.93	0.82
	ClMYB60	1.49 **	1.84 **	1.3 **	1.23	0.87	0.71
	ClMYB61	2.7	3.38	3.1	1.25	1.15	0.92

## Sheet: DEGs identified by qRT-PCR
	Differentially expressed genes of CIMYBs identified by qRT-PCR based on 6 pairwise comparisons in the 4 woody tissues
		X1 vs. X2	X1 vs. X3	X1 vs. X4	X2 vs. X3	X2 vs. X4	X3 vs. X4
	ClMYB2	0.93	0.9	0.5	0.97	0.54	0.56
	ClMYB7	1.21	3.71**	4.24**	3.08**	3.52**	1.14		qRT-PCR
	ClMYB10	0.28	0.08	0.01	0.31	0.05	0.16
	ClMYB11	0.79	0.75	0.69	0.95	0.87	0.91
	ClMYB13	0.41	0.41	0.37	1.01	0.89	0.88
	ClMYB19	2.54**	5.69**	6.46**	2.24	2.55	1.14
	ClMYB21	1.3	1.81	2.36	1.4	1.82	1.3
	ClMYB22	2.05	42.75**	8713.91*	20.88	4256.65	203.84
	ClMYB24	2.17**	11.32**	13.05**	5.22**	6.02**	1.15
	ClMYB25	0.93	1.63	2.92	1.75	3.13*	1.79
	ClMYB26	2.65	7.84**	23.5**	2.96	8.86	3
	ClMYB33	5.53	1.02	0.25**	0.18	0.04**	0.24**
	ClMYB35	1.63	3.04	3.04	1.86	1.86	1
	ClMYB36	2.6**	9.28**	7.33**	3.57	2.82	0.79
	ClMYB37	1.04	1.13	0.16**	1.08	0.15**	0.14**
	ClMYB38	0.77	1.09	2.33	1.42	3.03	2.13
	ClMYB41	0.69	0.21	0.06**	0.31	0.09**	0.31
	ClMYB42	2.7	5.18	1.84	1.92	0.68	0.35
	ClMYB44	1.08	1.59	1.12	1.47	1.03	0.7
	ClMYB45	1.69	63.07	1.11	37.27	0.66	0.02
	ClMYB47	0.67	1.31	1.58	1.96	2.36	1.2
	ClMYB49	2.31**	8.36**	7.63**	3.63	3.31	0.91
	ClMYB52	1.3	5.19	2.43	4.01	1.87	0.47
	ClMYB54	0.82	1.13	1.19	1.37	1.45	1.06
	ClMYB59	0.82	0.55	0.48	0.67	0.59	0.87
