# Supplementary material for: Evaluation of reference genes and characterization of the MYBs in xylem radial change of Chinese fir stem
Source: Sci Rep. 2022 Jan 7;12:258. doi: 10.1038/s41598-021-04406-1 (PMC8741804; doi:10.1038/s41598-021-04406-1)
Supplement: Supplementary file 7 — Supplementary Information 7. [file 41598_2021_4406_MOESM7_ESM.xlsx]

## Sheet:  Reference genes sequence 
Nucleotide sequence data of candidate reference genes
Gene name	Nucleotide sequence data
GAPDH	AGGAAATCAAGGCTGCAATCAAGTATGTAGAAATTTTATAAAGTTTGATAGAGGGAAATAAATTCATAATTCGAACTACCCTGGTTAACATAAGGTTATGAATTCTGTAAGGATTAGTCTCCTCTTTATACAAATCACTTGTATCATACTTCGTTTAAAATGGGATGTGGCAGGGAGGAGGCAGAGGGGAAATTGTATGGTATTCTTGGGTACACTGAAGATGATGTTGTTTCCTCAGACTTCATTGGAGATAGCCGCTCTAGCATCTTTGATGCAAAGGCAGGCATAGCTCTAAATGACAACTTTGTTAAACTAGTGTCATGGTATGACAACGAGTGGGGATACAGTTGTAGAGTGGTGGATCTGATCGTCCATATGGCGGCCTCCCAATGAGGTTAA…
H2B	TTTTGGCACACTATAATTATTCCAAACTTCGGTGCTCGGACAAATCGAATCTGACCCGCTCATCGTAAAGTCAATCAACGGTTGCCATTAAATGACCTGATCGATCCGTGCCGCAAGCAGGCGACCAATAGGAGTAGAATCTGCTTTCTCTATATATTCACAAACCCTCGGGGTCGCTCTTCGCAAGAACTGGGATTTTGCTCTTTTCTTTTCTCGTTTATTTGGTATATTTCGTAGGGAGGTCAAGAGTTCGAATCACTGCAATGGCTCCCAAAGCTGAGAAGAAGCCCGCTGAGAAAAAGCCGGTGGCCGAGAAATCACCCGCAGCTGAAAAGAAGGCGCCGCCAAAGGCAGAGAAGAAACTGCCCAAAGAAGGAGGCGACAAAAAGGGCAAGAAGA…
TIP4I	TTTTTTATGGCAAACAGTAGCACAATTATATTTAGAACCAAATGCTCATATATCAATATGCATCTCAATCAATACTCCTTGAACAGTAGATGAAAGCTTCTGAAATACTGTATTAAATCCAACTGAGAAGCAATCAATCATATATGCATTCAACCATGAAAATTGATTTAGTATACTTAAAGAACGAGCTCCAGTCACTTTGGCTGTTTTTGCATACAGTGGCAAGCAACAAATTTACCTCCAAAACAAGAGGCAAATGCATGCCAAAAGAGACTTGCTCTAGATCTCAAACTGTACCACAAGGAATGGCACAATTCAGTCCATTGTATTCACTCTATATCTCAAAATTGAAATTTTGCATTTTAGGTATACTGTAAGTAGATGGTTTGAATTAACATT…
18S	GTTGAAGCCACACAGCAGTCCAACTACCAAAATGTGGCAACTACAGTTTATTAGCTACAAAGGAAAAGCATTGCCGTCATGACCCACAAAAGCCTGACAGCCTTGGCAAATCTGTTATTGTTTATTTGGGAGAGATAGAAACAAAAGAGGGGAAAAAAGCCAATTTCTGTAAACCGGATGCAGTTAGGACAGGAGTTGAGAATTCCATGTGTTGATATGGTATGTATCAAAAGTCAGAGCAATGATAGGATTCTTCTCTTGCAACTTTTTCATTGTCTGAATACTTTTGCAGCTGCTTTTCTTTCCTAGAAAATTCCTCTGTTTCATCTGTTTGTTTGATATCTGTCCAATGTCAGATAGTAACAGATCATCATCTACTTCACGCTCCAATGCAACATC…
IDH	AGTTTTTTCATCTTAAAAAAAGACATGATGAAGAATTTGAGATTAATGGAAATCGTCCAAAATCACACTGAAGACATAAGCTGAGTCAAACTGTATTAAGAAATCATATGAAGTAAATAGCTTATTCTTTGCATTACGTGATCTTCAACAATAATCGACTAAAAGGGTGTCTATAAGAAGTGCGTTGTGAAATTCTGCTATCATTAGAAGAATAAAGGATCCATATATATCAGCTTATGGCAAATAAGACCAGATATCCTCTCTCCATGTTTTCCTGGTCAAATGCTGGTTCATTCAAAAAAATATTGAACATTCGCAAAGCTTGTGGTGCAGCAGATTAACACCATCAGAGCTCAGAACTATTGTGAGCCTGAGAACTCAAAACTGCTTTGCACATAA…
PXMP2	ATTGACCACAGTAGACATCCATTGCCGTTGCTTATTTAACTGAAATTTGCCACAGCTCGAATACTAGACAGCAATAATCTACAAAAGATAATCCCGAGGTCATTCCTCTGGAAGTTCTCTACGCAATTTAGCCTGCTGTGTGAGCCATGCAATGACATTGTGAATGGCATGAGTATTTCTCACTTATTTACAAGTTAAGAGAGCATCTCTAAAATTTTAAGGGAAGGGAATGGCTAAGGCATTGACCACTGTGTTTCATAGGTCTCGTTGTGTAAAGAGCTTAACACTGAAACAAACTGCATCATTCTTGTTCACCCCCAAACCGAATAATCGCAAGCTATCTATATGGTGTTTAAAGTCATATGGGTATAATGAGAACATTGGCGGGCTGCATGCCCA…
RCA	TCATGAGTCTGCCAAGCATTAAGGTAATAGGGACTTGAATCATCTTTTTGGATTCAAGCACCATGATAGACTTTTTTGGACAATCTATTTTGCTATTATTATTTATGATGTAACTGTCTTATTTATTTCAGATTCCTCTCATTCTGGGTATATGGGGAGGCAAAGGTCAAGGAAAATCATTCCAATGTGAACTTGTCTTTTCTAAGCTAGGGATTAAGTGAGTCAACTTTTCCTTCCCTTTGGATCATGTTGTTTGCATAAACCTTTTTTATACTTTATCTTTGAATTTATGCATGAATTTGAGGATAGTTATGTCTTATAATTTCTTTCTTTAAGGGTTGCATAGAGTCATTTTAATGGAAATTAGTCTTGCATTGGACTATTGAGTTTGCTTTTAGG…
UBC2	CACGAGGCACGTCGCAGGTTCGATTCCTGAGCCATTCTCTTTCCCTCTCTCTTTCCTTCTTTATATACGCTATACAACTCTGTGTTCTCATTTCACTCCGAATTCCGATCAATTTTTTCTGAGCTCTGTTTGTTTTGGCAGTCTGCTTGGAAAGATTGTAAATAGATCTGTGTAAACGTTAGCGTTGGTTGGGAGATCTGAGGAGGATTGACGCGTGTCAAAATTTCTGTCAGTTGACGGAGAACGATTGAAACTCTAGATCTAATTAGTTCTGGCCGTCAGAATGTCGTCGTCCTCTGCGCAGCTCCGTTTGATGTCCGACTTGAAAGCCATCAGAAACGAGCCTCCTGAGGGTTGTAGTGCAAGTCCTCACGCTGATGAAAATCTATTCGTGTGGAG…
RPL2	GAACTTCCGGATTTATTTCTATTTATAAATATTCCTTTTTTTTAGTATTTTAGACATATAAAAAAATACTAGTATCTTTTGAAACATGGTGGAATAATTTCAATTTAGATTAATAATATTCCATCTATGTATGAATTGCTTGAACAACGATTATAAAACAATGAATAATAATCATTTTTTGAAACCCTCGTATCAAAAAAGAAATAGATTCAATCTATTGAAATAATATCAATTCGATTTGCTGATATGATCAATGGAATTGATCATTCAGTAGGTATTACAATATGTATGCCTTGAAGAGGACTCGAACCTCCACGCTGTTTAGCACGAGATTTTGAGTCTCGCGTGTCTACCATTTCACCATCAAGGCATCCAAAAAGTGAATTCTATTTTATGGAT…
DnaJ	TGAAACTTTCAATGCTAACTAGTCACTAGATTGGCACCGCAATGCCCGTTTAAATTTCATTTTACATGCTCAATTGTATACATTTATGTTGAACAGCAAAGATATCAAGCTGCAGGAAATGCAATTACAAAAACAAATGAATCCTTAAAGATGAAAACGCCTTATCTGTGCAGAATATTATCCATTCCATGTAGGCCTTGCACTTAAATTCGCTTGAATTAAAAAGACTTCAGAGTTCAAACACTGCTGAAGGGTGATGTTATGCTAGTACTAGACAGCTGTACATTATGGCCTGATTCTGCATTCAAGGCCTCGACAAATCTGAAATTCCTCAAAGTCAAAACACGGAACTAGACGAAAATATAGATTCCATAACATCCCTGTTAGACATTGTAATTT…
TUBα	ATCTTATCTACTTTCACACCCATTCGAGAATTGATATGTTTGAGACAAATAGCAAATTATAATTGAATGTAGGGAGAATCTATAGCCAGGGATAGCATTTTTATGATTTAACCTCACTCCTCATTCGCCCAAATAGTCTCTGAGACAATAACAATGTCCTTGATCACAATGGGCTTCATAGAAAAAGGTACAGAAACATAATAAAACGTGTGAGAGATGAGGAAACATGAGAGAAATATGGTTATAGTGGTGGTAGGAGGCAGCATAGCCGGCCTCGCATGTGCTCGTGCTCTTTTTTCAGCAAGCTGTAAGCAAGTGATTGTGCAGGAGCAAGGGCTAATATCCCTTGTCCAACTTCGATACCTCAAAATTCTGGCAAGTGTTGGAATAAATACACAA…
TUBβ	GCGAGCAGTTCACTGCAATGTTCAGGAGAAAGGCTTTCTTGCATTGGTACACTGGTGAGGGCATGGATGAGATGGAGTTTACTGAGGCTGAGAGCAACATGAATGATCTGGTTTCTGAGTATCAACAGTACCAAGATGCGACTGCAGACGAGGATGCTTATGAAGAAGAGGAAGAGGAAGGAGTTCAACATGAAGCTATGTGATCGCACCCTTTGTTTTCTGTGCTTCTGCAATTGCCAGCGCTCTGCATTAGCTGTCAAAGAGTCTCTATATGTGGTTTCTCTATCCAATTTAATTTTCATATTTGTTAGTAATGTAAGAAATTGGTCCAGTGCATAGTCTAAGAGAGACGGTTAGCTGAACTGTAAAAATAAGCTCCAGTGTCCTATGTTTGCTTCA…

## Sheet: The primers of ClMYB genes
	The primers of ClMYB genes
	Gene name	Primer Sequence (Forward)	Primer Sequence (Reverse)
	ClMYB2	GAGCTTCCAAAGTTGCTTGG	GCAGCCAAGCATAGTTCCTC
	ClMYB7	AGGAGCGGATGTTTTTGCTA	GAATTTCAGCTTCCCCATCA
	ClMYB10	AGGCCATAATCACGGAGTTG	GCTTCCAGGCTCAACAGAAC
	ClMYB11	CACCTGCACTCCTGCACTAA	GGCCGAATATGCAGATGTTT
	ClMYB13	AAGGGAGCTCCAACTTCACA	TGGATGACAACAGCAAGAGC
	ClMYB19	GAGACCAACCTTCGAACAGC	GGATCTCTACGCTGCAAAGG
	ClMYB21	GTCCATGGCACACCTTTCTT	CAGTATGACGCGCAAGTGTT
	ClMYB22	GACGGATGAAAGGAGTTCCA	TGCAGTAATGGGCAGTGAAG
	ClMYB24	GATTCGATCCACTGGGAGAA	CTCCTCTCGGTAGGTCGTTG
	ClMYB25	GAGGGTGCTGCTTCTATTGC	AAGAAGAGGGTGCGTTGAGA
	ClMYB26	TGAACAATGACTCGCAGGAG	AAGAAAGGCAGCAGCCAATA
	ClMYB33	TTGCAGGCTAGTCTGTGGTG	CTACAAAGCCGTTGGGGTAA
	ClMYB35	TCCATCGACTTCTGGGAAAC	CCTGTGTGTGCGAGGATCTA
	ClMYB36	AGGGTGGGAAGAAGAGGAAA	CGGACGAGAGCGATATTAGC
	ClMYB37	GCAGGTGGTCTCTCATAGCC	GTCTCGGCAGAGCATTTTTC
	ClMYB38	CATCAGTGGGCATGTCAAAC	GCCATGGACTGAAGAAGAGC
	ClMYB41	GGCGATCATCTCCCTCATAA	TCCGTCTGTTCCAGTGAGTG
	ClMYB42	CTCCTTGGAATCGACAGCTC	CCTATTCAGCCCTTCCACAA
	ClMYB44	AGCCATTGCAGAGCAAATCT	GCCCCTCTGTGAATCTTGAA
	ClMYB45	GGGGCATGGAGTAAACAAGA	TCCCAGCAATTAAGGACCAC
	ClMYB47	GTCTTTGGTCCCCAGATGAA	GCCACCAGACCACTTTTGAT
	ClMYB49	AAAATCCTCCTCCTCGCATT	TCCTGAGGATTTCAGGATCG
	ClMYB52	TACTGGAACACCCACGTCAA	TCGGCCATGATAATTTCCTC
	ClMYB54	GGGTTATCTCGCTGTGGAAA	GTTGTCTGTCCTCCCAGGAA
	ClMYB59	CCCAATGCATCACTCAACAC	CAGTCAGCAATTGCGAAAAA
