# Supplementary material for: Evaluation of reference genes and characterization of the MYBs in xylem radial change of Chinese fir stem
Source: Sci Rep. 2022 Jan 7;12:258. doi: 10.1038/s41598-021-04406-1 (PMC8741804; doi:10.1038/s41598-021-04406-1)
Supplement: Supplementary file 8 — Supplementary Information 8. [file 41598_2021_4406_MOESM8_ESM.xlsx]

## Sheet: ClMYBs protein
Protein sequence data of MYBs in Cunninghamia lanceolata
Gene name	Protein sequence data
ClMYB1	MEKTMKWGTCEELLLGSAVERYGTQNWDLVSKQLQTRLPYALFSAQDCKAKYDALQGRFECSGTSWLEELRRLRVAQLRRELQRSDDSIGSLRSRLERLQCESGKSGGGKGGGGSKACSERSKDRSSAGSFTEAADGAQTAACATPERKRESAEIVDKADGIQNGGGTRDRESNPSPARDRSAEERATAAPFAPAAADPDRGEVAASNPEEAEMSPNPVPVPAPPVHHPTSPLDSFYGSSETLADEENRKPLHDFVESKKRANLRSKQRSRRPRANAWAGLPHQPKAAMDSEAELPKNTPEDAETAPAAHPDIDGCTENSGLQTVDTNASEKSFKRRRNQQGNKGLVVRSESSEEEGSGESMEEDKRIVDSDVLSSVLPPRESGKGLSSSHEDYMSTRS…
ClMYB2	MRIEVARGKGRRAGMEVEQEQVLVQAETGKQAAELDKPVVAAVLKPKKGRPRKGKEPMLEQGQQIGMDHGQGLELGKEELERVGGQRDGESFANNDKNNGASCSSQSAESLDSPVKGLPPVKGPTGGPQRRSSKGGWTEEEDEILRRAVQCYNGKNWKRIAQYFPNRTDVQCLHRWQKVINPNLIKGPWTKEEDNKIVELVHKYGVKKWSFISQFLPGRIGKQCRERWFNHLNPEIKKEAWSQEEELALIRAHQVYGNKWAEIAKYIPGRTDNAIKNHWNSSAKRKVASYLASGLLTELPELPGFDLSLVSYSGVEEVSTPVPASVPVMEELSNFNLESSCKDLNLSSSVDRALSTEKPGQKRSDMHKTLDTWKFANRLDNLFNSTVSPSSKADNSMLL…
ClMYB3	MMVGPSLRAMAYQFSHFIQGLNICAMWEMDLPSQGPTLFPSGSVWNLQENKAFENALATYDKDTPDRWEKVAAMVPGKSAMDVRQHYKDLEDDVRVIEAGLVDVPSYNNSSYTIEWIPDKAGEFPGLKQSFGNSGKGPPAKSSEQERKKGIPWTEEEHRLFLMGLHKYGKGDWRSISRNYVVTRTPTQVASHAQKYFIRLSSGNKDKRRASIHDITSVNGTDRRSIPPSSAICGQNNSTSIPTELSQSALLMYPSPMSRVPFLSNTIGTQADRNHLMLPQYPLSMYSQIGLGGHSPITIIPDSIVVTQMGYPRQPAMQY*
ClMYB4	MMVGPSLRAMAYQFSHFIQGLNICAMWEMDLPSQGPTLFPSGSVWNLQENKAFENALATYDKDTPDRWEKVAAMVPGKSAMDVRQHYKDLEDDVRVIEAGLVDVPSYNNSSYTIEWIPDKAGEFPGLKQSFGNSGKGPPAKSSEQERKKGIPWTEEEHRLFLMGLHKYGKGDWRSISRNYVVTRTPTQVASHAQKYFIRLSSGNKDKRRASIHDITSVNGTDRRSIPPSSAICGQNNSTSIPTELSQSALLMYPSPMSRVPFLSNTIGTQADRNHLMLPQYPLSMYSQIGLGGHSPITIIPDSIVVTQMGYPRQPAMQY*
ClMYB5	MIVPATNIEVMKVEYFLEEDQDQNIAKNAGGRSCLTDMTKFAAMEDLPSSDSDHGEEDVTGTSDSEEPEAERRKLNAKLEFLDVMLQRIREEERLRRASGPPGNTSSYLMREHRWNQFDGDYYENLPNPVSNSLPSDACLEDCTPLLDNRKVKKHIFADRKVDVSWTSIENNTAKDVGGSAPSLTEVVSKPDLNSEENHILLDKLSIKELHDTFRATFGRETSVKDKQWLKRRISIALENSNKKNRQEYIKSRRGMSPEKISTDSAHVLETKSKVTVDNNDTEGVAISPLGNKPSTTSFTDVVIKREFGMSSDDVLDEIKGKRTRKPTRRYIEELSETDTRPNSGKLLNSRRDSDQGYSVAKSCAKPDWNGFDRMTLVCREDSLGGCGIQIPFVLRVRR…
ClMYB6	MEPTIGILLQWSFSPGSCPPLLSLHSNSNGMPWLEELRKLRVAHLKRELQRYDDSIVSLESKLKRLKAEQEQNWAKPEEDLRLGKADLQSGLQGKQDLPQTELPCIEASLPTPTPTCIPLKSGVGGCAPASPLDSYYGSSDTTAKDQPHRTKQDLLESTDVQSQTLVRPSGDGSQEGSAESREIGDDQLEEEAGKEICENGGNRREGRLNPPCDASDVLSSAEYSTRRRREEDGDGDGDGSSHEDEDEDEDEDEDEDVERRDKDSVGGCQWNQQQQQQQKCSGESQGEGTDDMSSVSQRSRREAKVPGKLLPLLECLRAISAHKFGSIFKHRLQSQGNVYYRSMIRRHMDLGMVRSKLEEGSYSGSLEFFRDVLLVFNNALVYYPKCSQEFVAAYVLRE…
ClMYB7	MNSSMHSEFHGNPDKARDRHFVTWSEEEDNILREQVRIHGTERWSVIASQLGNKTGRQCRRRWNTYLSIPYKKGGWSPEEDKILFEAHQKFGNRWTEIAKVVQGRTDNAVKNRFNALHRKLEKRKSSKENDDYININVNKRVMLESGVKTLDSTIFCKKLRNQFVNSSEGMTLQREEHAIRTKNISGTLKGDAAIKPGIQDGEPDSMLQSRVPLSVLSHENLTNSRQSGFPVHSSPYHAFSAIKRPMQQVSKLQGNFLEKDDPRLSALTQQAELLSSLAHRRIAETSNQEIENAWKAANGILIEGKESQLIAEDQMKDQSPNFNPTANGSTPYMTSKEKCQNATHLPSKRLHMPSLPKLCEPCENIAEESPEFSVGSNLDDTPKCNILQTESSDFVCED…
ClMYB8	MWEMDLPSQGPTLFPSGSVWNLQENKAFENALATYDKDTPDRWEKVAAMVPGKSAMDVRQHYKDLEDDVRVIEAGLVDVPSYNNSSYTIEWIPDKAGEFPGLKQSFGNSGKGPPAKSSEQERKKGIPWTEEEHRLFLMGLHKYGKGDWRSISRNYVVTRTPTQVASHAQKYFIRLSSGNKDKRRASIHDITSVNGTDRRSIPPSSAICGQNNSTSIPTELSQSALLMYPSPMSRVPFLSNTIGTQADRNHLMLPQYPLSMYSQIGLGGHSPITIIPDSIVVTQMGYPRQPAMQY*
ClMYB9	MSRSCSQCGNNGHNSRTCVENGFMLFGVRVTDGSMRKSVSMTNLSNLSQYEQSEGGGRSTDGGYASDDLVHSSSNARERKRGVPWTEEEHRLFLVGLQKVGKGDWRGISRNFVKTRTPTQVASHAQKYFLRQSNLNRRRRRSSLFDMTTDTFLSIPVEEDLVTGPGNHPPLPSQLNPGPQSSNPGPDSGGQSNCNFGIPVRVFPVPLSPVVLPGMPVGKSHEMENRGFTAMEWTANPEASGFVSNSEVGAMDTTTSPPKFMDIPPFPYGTLNQALPCHSVEAPASSGSKLVKPIPIIPIPHLRSTESIVEKVVSAHNPVMEPSPLSLKLSEQPKRQSAFQSKTSLNNHELESQGKLGNVISVA*
ClMYB10	MGRRHVCCHKQKLKKGLWSPEEDEKLMQYITKYGHGRWSSVPKHAGLERCGKSCRLRWINYLRPDLKRGTFSSYEENLIINLHAALGNRWSQIATQLPGRTDNEIKNFWNSCIKKKLRAKGIDPSTHKIISDVAAAAASEDKSADHQQTSSKAEEYPSFSNDPSNQDDIISIKSNTINTNAFLQKQIFGLNSFSQEAISQAFSSRTPNKLTDLNPAASCSNPVLWLLPGSTEPQIYGPTGIFNAQEEQSAITSHIKPISSECTPYNTMPSCNSVIMASSHAIPRTTTCFSSPLSDRILPIHEELSNELIQHCDNHGQIWDSDEKNQSIMESKINSLEGSIKWSDLLLQQTYDSTDKDKGNYGIPWQLQESPHIFYERSTPSLHHSSTSADLQHFAAVLD…
ClMYB11	MSRSCSQCGNNGHNSRTCVENGFMLFGVRVTDGSMRKSVSMTNLSNLSQYEQSEGGGRSTDGGYASDDLVHSSSNARERKRGVPWTEEEHRLFLVGLQKVGKGDWRGISRNFVKTRTPTQVASHAQKYFLRQSNLNRRRRRSSLFDMTTDTFLSIPVEEDLVTGPGNHPPLPSQLNPGPQSSNPGPDSGGQSNCNFGIPVRVFPVPLSPVVLPGMPVGKSHEMENRGFTAMEWTANPEASGFVSNSEVGAMDTTTSPPKFMDIPPFPYGTLNQALPCHSVEAPASSGSKLVKPIPIIPIPHLRSTESIVEKVVSAHNPVMEPSPLSLKLSEQPKRQSAFQSKTSLNNHELESQGKLGNVISVA*
ClMYB12	MKDRERWRPEEDSLLSAYVKKYGAGDWHLICQRMNKVLDRDAKSCQERWKNYLKPGIKKGSLSEEEQRLVISLQAKYGNKWKKIAAQVPGRTAKRLGKWWEIYKEKQQKKETEEQPVRYSNPVIQGNQYDHILETYAEKYMQNHKQVAFPHNFSLPPITVAMPPPLCLNLPTNSVPVRDFFNTTVSVPTLNTSSSAGLTSPRPPWIPTERTSSVSCSYTSSEYSTSPSSSSPSVTLSLSPSMTSHVVSNSAQKNAANEIAEASTRETFSTHVDNLGANSQAATNSERVVLQQISTFFQHCKELEERQQLWLKHKKEASWRLKRLQEQIECEKARKRREKIEEIESKVRALREEEKVYLDRLEKDYREQLTRLHKDEEVKEARVMEMWTTQHVQLTKFFD…
ClMYB13	MFGCDGDSATRGKMSSTTSESGAGKDQKTLEGGDSGGGSLKKGPWTSAEDAILVEYVKKHGEGNWNAVQKHSGLYRCGKSCRLRWANHLRPNLKKGAFTADEEQIIIELHAKLGNKWARMAAQLPGRTDNEIKNYWNTRIKRRQRQGLPLYPPDLHLQQQSNENQQNQQSVNGGDLSHHHHHHHEFLSNSSKLDIPNVTFDSLKPGQHSLAYSSFPALTEASMSSILNQAMGPSQSYSLMNPIQRAKRLREAESLMSFGAGGGGGGSGMFSFAQLDDNSKSIVEPCFKTARRPYGQPGRLDGFVAHNFSFDPDPSNKNPSHNPLPFGGLMTGSHTLLNDNLSASTSLPGVKLELPSSQFAESVHTTGTPLEMVNCSSNNSFTLSPPAPSNHVDCYAPQN…
ClMYB14	MTASSPDLPADSKWSREQDKAFENALAVHTEDCEERWEKIAAEVSGKNATEIKIHYELLVEDVKCIDAGIVPLPPYISSAEGVVAEQQAVGACGTKKGAQYATLQSVDTNPTGKGGSKADQERRKGIAWTEEEHRLFLLGLDKFGKGDWRSISRNFVISRTPTQVASHAQKYFIRLNSINKDRRRSSIHDITSVDKGDTSTPQGPITGQANGSTGSTGKSAKSSTQPALPNVGVYGPPVGQPIAGPGVSAVGTPVMLPSGHVPYVARGPLPGQVVPGTPMNVVPVAYPVSQPTMHQ*
ClMYB15	MWEMDLPSQGPTLFPSGSVWNLQENKAFENALATYDKDTPDRWEKVAAMVPGKSAMDVRQHYKDLEDDVRVIEAGLVDVPSYNNSSYTIEWIPDKAGEFPGLKQSFGNSGKGPPAKSSEQERKKGIPWTEEEHRLFLMGLHKYGKGDWRSISRNYVVTRTPTQVASHAQKYFIRLSSGNKDKRRASIHDITSVNGTDRRSIPPSSAICGQNNSTSIPTELSQSALLMYPSPMSRVPFLSNTIGTQADRNHLMLPQYPLSMYSQIGLGGHSPITIIPDSIVVTQMGYPRQPAMQY*
ClMYB16	MWEMDLPSQGPTLFPSGSVWNLQENKAFENALATYDKDTPDRWEKVAAMVPGKSAMDVRQHYKDLEDDVRVIEAGLVDVPSYNNSSYTIEWIPDKAGEFPGLKQSFGNSGKGPPAKSSEQERKKGIPWTEEEHRLFLMGLHKYGKGDWRSISRNYVVTRTPTQVASHAQKYFIRLSSGNKNKRRASIHDITSVNGTDRRSIPPSSAICGQNNSTSIPTELSQSALLMYPSPMSRVPFLSNTIGTQADRNHLMLPQYPLSMYSQIGLGGHSPITIIPDSIVVTQMGYPRQPAMQY*
ClMYB17	GIVVLMSLKELDETMCPLPQWLQRSTGFEPVTFELLSKDVGGFLEGGRCVSGESQCRSEIAFQQVLSPTTEQQQWLQQRQGSSRVENDEEYCTNRKESEEMDDSNGKGVQESCGQSKLCARGHWRPAEDAKLKELVAQYGPQNWNLIAEKLHGRSGKSCRLRWFNQLDPRINRRPFSEEEEDRLLAAHRLYGNKWAMIARLFPGRTDNAVKNHWHVIMARKYREHSSACRRRKPQQHYQQQQQQSKENNNSTYIEVNSQYKDNIVKGTGSFLNLVNKDFTVPDYNSYPTYDAAVHSLDFLAGAKEAMVPFERRNALGYEVDKFRVFGAPVLQTANMGNSMLCFSPQVDRNVMEPNKLVHERNYMDSTKESSLSSSSGLVSSVRDNSCSNSDSLEYSESW…
ClMYB18	MAEKAAGVDRIKGPWSPEEDALLQRLVQKYGARNWSLISKGILGRSGKSCRLRWCNQLSPQVEHRPFTPDEDAAIVQAHAKHGNKWATIARYLPGRTDNAIKNHWNSTLRRRCGDSNPGPAAAAPNDDNSSSLKRSSCSNDDGSSTLQEENCGWEEADSKRLKSHGNDVNLEESKPAAAQVVYRPVPVVSFLKPPPQQEATVSSSASVDPPTSLCLSLPGLDPPTTPSSKPVEAQTKKDAFSPAPISVPVQVQIPVPASAFGYVRADEAMTWMSAVVRATVAHTLAPILNSPPPRGSSAASDPGPPVAGDILAVMREMIAKEVQKYMSGNNGHHPPPPPPPPAAAAASYSYSYSIPTVYTPLAPHPMGAFRPSNVVLGGPHLNK*
ClMYB19	MGRTPCCTKVGLNRGPWTPEEDDLLAKYLQKHGEGGWRTLPKKAGLLRCGKSCRLRWMNYLRPDVKRGQILPDEEDIILRLHRLLGNRWSLIAGRIPGRTDNEIKNFWNTHLSRKLVSQGIDPRTHKPLSESEFEHRAENNIGIEPENKLSPEASDHSQDKYPQTGTIVADNIQAGSKLGDCHHSPQLNSEVPETQVIANLNHAYNDACKSALKRLPSPVFQDTQYSTNAVHMNPTLIPFSNSSLEVGTQDHDASLYLRRNSITNSYFVAPAMTDSVLQSIPSFSGTLNENSSFGAFPMNFEQSEMQQRHVPEEIRMDMNSITPGALAEDCNSDIFSYFLESFTDEDQLHEEINKHAASSLSENRQQSPNTETPNHRGYDMWPMMPPPSQYQSSFSERR*
ClMYB20	MGRQPCCDKVGLKKGPWTAEEDQKLITFILNNGHCCWRAVPKLAGLLRCGKSCRLRWTNYLRPDLKRGVLSESEEQLIIDLHSHLGNRWSKIASHLPGRTDNEIKNYWNTHIKKKLKRMGIDPVTHRPISDQVPDNNYHPTESNTFPPTVLGMPNTEEYVAPKLDLNPYNNEEMARINNNNDAAKEASSGSNESELTEEDKSVDSVKEAGQFSASGGYGFEPRVELMPAAEAQNFENFAGTSPSLDFLNGNSELFHQQGSPLLRVPDEEGLLEFSNDMIDCANIQDGGASSELIKDEYTVDSCLSSFDYNRGIQTPICSSAGEIQWTHEMLVTGSILTTPETDMQASLWQQDSDDAFPGWDGDILDHDINIANCCFSSAFY*
ClMYB21	MTRKCSHCGHNGHNSRTCPNRDRGGVKLFGVRLTDGPIRKSASLGNLLMINNNPPSPSPSPSASASAAANPDGYLSDGLLHPSTSSNSRERKKGVPWTEEEHKMFLLGLRKLGKGDWRGISRNFVITRTPTQVASHAQKYFIRQSNMTRRKRRSSLFDMITEVDHDNALEVYSMVTTVDPICEGSVQNQLLHSDQNSILKQDPNFEHNNLGLLSSRSASDQECETGDSANSTEVQNQFPQGSVQMACIPPAFPTFVGQSLPIPVPFWPVFRPNPNELPPNSNIFKPTAKIPKAPVNIDELTGISQLSIGEPAGSIEPSALSLKLLSKPSRQSAFHTNPSLNNSSLSSAINPIHVV*
ClMYB22	MGRASCCDEMGLKKGPWTPEEDQILIAYINKNGHGNWRALPKQAGLMRCGKSCRLRWTNYLRPDIKRGNFSLKEEQTIIQLHQILGNRWSAIASHLPGRTDNEIKNVWNTHLKKRLLQIGVDPVTHAPRGYTFYPPNAHHIHEFKRQRTPRKSSAKEPNTGEGIQSNKHSAEAEQPAAVMGSEENTLQSRSEEQEPNCHAHAPVSPKSVANYSYSSDCSQHSTEAMELLSSVYGFNDINTQNVAASSDCVKRTEKKVVDYSSLLQCSFADSLNFIVDEDQEMNYQLDCKPPPPVNDHNFVSLANLGLRESEKTYVDQHQHQNTTYDYTSDLNFSNLTNNVNELCPHELSLWPTKHNNLGDSIPSSNKMSVTPNSNFSVEQFLELADQSTMAMEGKQCEE…
ClMYB23	MASSRKPRLTSKRSGKATDGAQEKDDGGGTYKNRQRKRKLSDMLGPQWSKEELKSFYEAYRKHGKDWRKVAATMRSRTTEMVEALYNMNRAYLSLPDGTASATGFIAMMIDHYNILEGSNSDRDSSDGSGRPQKQSRLKQKLNSANNYDGSYTGLLQCRSGPSNYGCQSPVKKRRSRGNRLRVVGKRTPRFPVSCKVERHSSETMLFSKQEPVSDDDHDDYDVAKAAALTLTAASQRAASPQISRTPSRTTLQMRSSPVQNGDLKGFHVRNESGGSAIKHTGSAMDEGGLEGSQESREVGNASIRNADETITPEEAGPEPAGNLKNKLRKLPITAIKHQGLELEHFDDIKEECSCTEEGIGIEDGKDEVMDTEAVDTRRRKKPLPQRSRKRSRQLFCGD…
ClMYB24	MAMGNASEKNSCGERERERERIKGPWSPEEDAALHKLVEKLGPRNWSLISKGIPGRSGKSCRLRWCNQLSPQVQHRPFSPEEDRLIIQAHAQHGNKWATIARILPGRTDNAIKNHWNSTLRRRYLAEKSPSHSPSHSLSHDNNINNNNGGITTTSPTADNCSMKRGSVDLSHDGGSGQDDGNVEVESQRFKKLNCGGPAAPDSPAISDASNNFFPNAQQIHRPVALQSAFKTYTNINQDPPTSLSLSLPGSSEEKIKTEDKIQQPNTNSELRQQEKIPQNPLVGGATATQQQVFQYPFMIPAFQQQQQQQQQQSVVMNGYLKTDEAMLMMTEAVKMAVGQAISLVFQASQSQCKENNAHCEGLGLLDIMREMIAKEVQNYMALSQPSAAPCNQTGLNSY…
ClMYB25	MGAPKQKWTSEEEGALRKGVEKYGAGRWRTIQKDPEFGQCLAARSNVDLKDKWRNMSVSASGQGSRERIRIPKKALAVVPFQSLTPEATPPMLAIEAAPSMSTDNLASRKVSTNGRTPSPRYEDMIVEALTTLQDPNGNDVTTIASFIEQRHEVPQNFRRLLSSKLKRLATQDKIVKVLQNYKLKSSTADMKPAIFESANLSDSSIQHITKRLHG*
ClMYB26	ERQASIELFIRMGKAPCCSKNSMLNRGAWTAQEDFILSEYIKIHGEGRWRSIPQKAGLKRCGKSCRLRWLNYLRPDIKRGHISPDEEDLIVRLHGLLGNRWSLIAGRLPSRTDNEIKNFWNSHLRKKIQSLPEKEETLHKRLRKPSPASPAGDRVFKSTPVKATAVRIKKGRSQYASSEPGISNNQDMNSSDGGIAHTVRISCESLFKEDNSNNSNFSTEKNIVEWGSPSMEINGQYSPCYRPSSVKCQIPYSEPCAESGVNAFQSLLYMNELSSPEFDVCTSTELEHNIQQVNSSTASDQQTNKEICNNTQQKGNWVEELQYQQNSSLQWLSLLLLESEEDWEERNSKDTAQFS*
ClMYB27	MGAPKQKWTKEEEAALRAGIDKYGPGKWSAILKDPLLSTYLASRSNVDLKDKWRNINVTANGWGSREKARLAFKKSSQLAKQSGRHLLLGAITNGRSNVVDDSKALVVVDPSLHSTDSMRSVSRVDALIMDAIASLKEPRGSSKSTIAAYIEDNNFTTPNLKKMLSAKLNSLTACGKLVKMGQNYMLNRSFLHGDKGTRSTHLLQEEIEGKHIPNPYKNPLKRMREEIRLPTKSEIEAELSKMTLMSAEESAKFAAEAVADAELAMAEAEEAGREADAAEADAEAAQAFAEAAMMNLRNSKNSARSWR*
ClMYB28	MKLEMDSAGAGPSGYYGFSSSGEWSSEQNKRFEHALAEFEHETPDRWEKVAGCVPGKTAEDVKKHYELLVEDVDFIEAGRVALPDYSEGSYTPDWLSSDQSAAELATSSKPPFSARGPSAKASEQERKKGVPWTEEEHRLFLMGLEKYGKGDWRSISRNFVISRTPTQVASHAQKYFLRLTSGNKEKKRSSIHDITSVGDTDLKQPPLQQASAITNASMPVAVSQSPGYVYPSSMGGAALVNSMGPPTGGNPLMLPPNPHGPYSQKGHSPRHMIPGSTLGVPQMGYPIQPTMHN*
ClMYB29	MSAGSVDLVRMALPGLGGLSEAESAKKIRKPYTITKSRESWTEQEHDKFLEALQLFDRDWKKIEAFVGSKTVIQIRSHAQKYFLKVQKNGTREHVPPPRPKRKAAHPYPQKASKNVPLPQQVSPAFASASSQQESGYSQRAESSSVLKKSGISSPTVSSWVHHTIPSTSVLYAHKDDVGTASLATGNNCSSGSAESSPRTWPPHSQIPEQGSQSLPVRVKPDFSQVYQFIGSVFDPSTTGHLKKLKEMDPIDLETVLLLMRNLSVNLSSPDFEEHKSFLSVYDMNHGQAGPYIVNQMEEHAIVSGTPANQSLDVWDDHLQSTHLGSVNVQEREDLNSQQKNQDLPGSSDSQNCAPDGDVVTGISSSFHGNLDSTCGMPVKCFSDKDPT*
ClMYB30	MSAGSVDLVRMALPGLGGLSEAESAKKIRKPYTITKSRESWTEQEHDKFLEALQLFDRDWKKIEAFVGSKTVIQIRSHAQKYFLKVQKNGTREHVPPPRPKRKAAHPYPQKASKNVPLPQQVSPAFASASSQQESGYSQRAESSSVLKKSGISSPTVSSWVHHTIPSTSVLYAHKDDVGTASLATGNNCSSGSAESSPRTWPPHSQIPEQGSQSLPVRVKPDFSQVYQFIGSVFDPSTTGHLKKLKEMDPIDLETVLLLMRNLSVNLSSPDFEEHAGPYIVNQMEEHAIVSGTPANQSLDVWDDHLQSTHLGSVNVQEREDLNSQQKNQDLPGSSDSQNCAPDGDVVTGISSSFHGNLDSTCGMPVKCFSDKDPT*
ClMYB31	MAEKAAGVDRIKGPWSPEEDALLQRLVQKYGARNWSLISKGILGRSGKSCRLRWCNQLSPQVEHRPFTPDEDAAIVQAHAKHGNKWATIARYLPGRTDNAIKNHWNSTLRRRCGDSNPGPAAAAPNDDNSSSLKRSSCSNDDGSSTLQEENCGWEEADSKRLKSHGNDVNLEESKPAAAQVVYRPVPVVSFLKPPPQQEATVSSSASVDPPTSLCLSLPGLDPPTTPSSKPVEAQTKKDAFSPAPISVPVPVPVPVQVQIPVPASAFGYVRADEAMTWMSAVVRATVAHTLAPILNSPPPRGSSAASDPGPPVTGDILAVMREMIAKEVQKYMSGNNGHHPPPPPPPPAAAAAASYSYSYSIPTVYTPLAPHPMGAFRPSNVVLGGPHLNK*
ClMYB32	MDYYDEDPRPRFQVQKSRTPISQNLKKPDEIGKKQAAFCITTGILIFSYGCLLPDIWQILLTWIGISMVLGPFAPISVTGGDCTVGVGDPIEDQPDPQFEPPKQEFERKNHRSKTRRSENHNAVKPIWNGPEEPAKDQTLEKKYGSSGVSMVSEDSRVSKTSGDSKVSRVLSNEEWSADEVELLKKQLAKNPPGKPGRWEAIAEAFGGSITVECVIKKAKSLGEKKPGDEDSYSKFLEHRKVLDRPVLPEPDEAPILEEKMGWSDVEDRALLNALKAFPKDTNMRWDKIAAAVPGKSKPQCMKRFSELKQNFRSSKASET*
ClMYB33	MYEQEKEKTRKGPWTAEEDMQLVRYISLHAEGRWNFLAKAAGLKRSGKSCRLRWVNYLRPDLKRGNITPEEECLIIDLQSRWGNRWSRIAQRLPGRTDNEIKNYWRTRIKRRFHRASTGNGSPYHSIYSTYVPNSFLQQNSRVEKASTPQTSLQQTETINNTMVYFVEQAHGEFVTGSVDSIRILNGVTKFNDSSSGQIEALAMPSEFQSFAGILSGIYADEMEDGPVPIFSSVPWPEDLLQ*
ClMYB34	GLQLIFLWQSAMNPSAFACEFFEQSLLKCRVIWNGNVHQSTSSEEMISDTREAKCQGCRKSKGQWTPAEDSLLLHLVEKHGQQQWARIATNLPGRKGKQCRERWQNHLRPDIKREGWSLEEECLLVKLHEQFGNKWAQIARRLPGRPENAIKNHWNATLRRKNCRKPRKVGESPSVLHDYIQRIHSLHRPTTLSLPKSPTTNQEYGDDLQRLFMDIYDDYVWQAQTASPGLPPSCDLLQDVVGMALQQDHPFPPLTSLQHNFSSPHFGHDIDLLELVTTT*
ClMYB35	MGRTPCCRKVGLNRGPWTPEEDLRLTNYVQAHGEGRWRSLSKKAGLLRSGKSCRMRWLNYLRPDVKRGHILPDEEDLILRLHRLLGNRWSLIAGRIPGRTDNDIKNYWNIHLRKKLIDQGIDPRTHRPLSESEDIWWNPQNRDVQQNILQYTTTQESVNPEIHDKDSDFIIAGQKEDQICSSMSTPAISCLQSAPTIFPSSSEVVACSEVSNSNCYETPKQGTYSSWFPYSLPATPTAATAYGNTTSYMHPSFLESFINEDFEPSEATVGYNYVSQLCPHQSELACPSFDLCSTLHSLSTHYHTSL*
ClMYB36	IPSANRKEEIMGRTPCCEKVGLNRGPWTPEEDLHLSNYVETHGEGGWRTLPKKAGLLRCGKSCRLRWMNYLRPDVKRGKILPEEEDLILRLHRLLGNRWSLIAGRMPGRTDNEIKNYWNTHLSKKLITQGIDPRTHKPLSVMDNLCGTSDESDISPNSPVGSPVNENISVPATVTEKEGESPPHAVNDINTEASYVPLSPALDFSIDNQFPLLPTLVNSGDLGTPFQQNVENIGSNQINLAAPFLTGNSGAPHHQSTENFNLEIRRQWSSSQASVSEDSSFHGCSIVPTAYNKLSNTNCSNTPFSFPYLTTTTTCIGSGFGDGNSSMFSSLLESFANEEWAHVTCAQNPANLSYDLSSLLSPTSQFHPSK*
ClMYB37	MGRAPCCDNGDRNKGAWTSEEDERLIQYIQAHGEGCWRSLPRAAGLLRCGKSCRLRWINYLRPDLKRGNFSEEEEDLIFKLHALLGNKWSLIAGRLPGRTDNEIKNYWNSHLKRKLLSRGVDPKTHRPFYKTTRNLSTERDRDRENLLTQAKSETDQEKCSAETVDEVFQSSEGDHSEQAITSDAHTHTHTHRELLNLNLELSITSPSIYSSARDETVHSSQGCHSRLSSGKDELNGLNAVGCYVDFPRTMLLLR*
ClMYB38	MVRRCSRCGEKGHNSRTCTHVKPFSFMLFGVRLTCQNKLEKSFSPATCMDYYGPPLVYQCVSNPTVRKKGVPWTEEEHWLFLLGLQKLGRGDWRGISREFVRTRTPTQVASHAQKYFLSRTNFSKRKRKMSLFDMPTDETSSLPVDENTISNSVKQIIDSQFAKEGSGETTSQSWVGEESLLNIKRKKYWEFQS*
ClMYB39	AFQHRPPLNLTFLQISRSRSCSSLYKGGQSDQDHVHLCIKVGRVLVTVVFKSTTFFFGSLGVVYFQHFCSPFLCRETMGRAPCCDKMGVKKGPWTAQEDQILVDFIQRNGHGNWRALPRQAGLLRCGKSCRLRWINYLRPDIKRGNFSYEEEEAIIKLHQLLGNRWSAIASRLPGRTDNEIKNVWNTHLKKRLLQTGTDPVKSTVSTDSKLAMAEHSMISLDYSDCSEATPSMKKDMHASAYYPTTISNLSDSDDLSSEIFASTEGETINPGSALDWIQLIV*
ClMYB40	MSRRCSHCGHNGHNSRTCPDRGVKLFGVRLTTEGLMRKSVSMGNLMHYTASASSANNNNNSNLPLTPEQSESGAADDGYVSDGMVQSSKSRERKKGVPWTEDEHKMFLLGLQKLGKGDWRGISRNFVTSRTPTQVASHAQKYFLRQSNLTKRKRRSSLFDIAADAAADYHQGIPQFSAAVREQNCRNFFESGASPNFAMSVGPFSLPSFSPSLISPHPLSLTTSKVENPIVDKIAGEKAAFSILKMAERKESRDHLNSGYHYSFPLPLGPELATNTRNIPKPSAATTPPNIEVKEPIENSGLNLSIAPPCADRSNSIGSNSNAIRVL*
ClMYB41	NSRLPLISEADRSGFESHISQYYCLRRILCFTKMADEARATATAERIKGPWSPEEDSALQGLVEKYGARNWSMISKGIPGRSGKSCRLRWCNQLCPRVEHRPFSAAEDSAIIEAHLRHGNKWATIARLLPGRTDNAVKNHWNSTLRRRYLQQHTHNLSRKRSGIFSEGDHEVESRELKRLNLIQTPADSDNTSDFNSNVSFPGSASAGSSLRRQSAFKSYESQKTPEDASSPWSSASGSPSLLCTSDPPTLLSLSLPGSGASSENNGGECQEQNCSPSPVKLQGNQQPLSFPSVPVSGGYLKAEDAITMMSAAVKMAVAQALPLMFQSSSASSSTSSDFGSGALSVMREMIAKEVRSYMNGFSAFAPVLK*
ClMYB42	MGRSPCCEKTHTNKGAWTKEEDDKLIAHIQTHGEGCWRSLPKAAGLLRCGKSCRLRWINYLRPDLKRGNFSEEEDELIIKLQLLLGNKWSLSAGRLPGRTDNEIKNYWNTHIKRKLLSRGIDPQSRRPIQPFHNDGSSSRDGRSANQEILMADFFQSDHSNVTSVLDRAASDAASGSEELPDVNLDLSISLPSFAPHGNNTRGAVDSKEINSCKSWSMDFQTQYSSYCESRYDEEIASRLGLGL*
ClMYB43	MGRSPCCEKTHTNKGAWTKEEDDKLIAHIQTHGEGCWRSLPKAAGLLRCGKSCRLRWINYLRPDLKRGNFSEEEDELIIKLQLLLGNKWSLSAGRLPGRTDNEIKNYWNTHIKRKIAEPRNRPTVAPPYSALPQRWQ*
ClMYB44	MGRTPCCRKVGLKRGPWAPEEDLRLANYIQAHGEGRWRSLSKKAGLLRSEKSCRLRWINYLRPDIKRGHILPEEEDLILRLHRLLGNRWSLIAGRIPGRTDNDIKNYWNSHLSKKLISQGIDPRTHRPLSESEDIWWNPEDSHIEQNILQYTTTPESADPEIHDKDSDFIIAGHKEDQICSSMVTPAISCLQSTPTILPSASEEVACIEMGNSNCCETPKQVTYSSWFPHSPPATPMATAYGNTSPYMYPSFLESLINEEFELPEPTVGYTSVSQLYPYQSELPSPNYELWPTLHSPSTHYHPFC*
ClMYB45	MGRSPCCEKAHTNKGAWSKQEDETLIAYIQAHGEGCWRTLPKAAGLQRCGKSCRLRWINYLRPDLKRGNFTPEEDELIIKLHSILGNKWSLIAGKLPGRTDNEIKNYWNTHIKKKLLEKGMDPYTHCPIVTSASNSSSSNDNTPCHLSKPSRPVAAETFTDFFQQQTTSSSAISSYPTAVLDDNVNLELSITLPSLNTAQGSGNAASASSLTFNSCNEEIFYNGEATSSNGNFTKQESVCCHIGLHTIGGSCCCCSG*
ClMYB46	MFSFLQRKTNLRASISVTSMYKQEEVQIRKGPWTVEEDLQLLNHIAVHGEGRWDFAAKTAGLRRSGKSCRMRWVNYLRPDLKRGNITPQEERLIIELQSRLGNRWSQIARRLPGRTDNEIKNYWRTRLKRKLHTSNTENQSSKPCIYSTSLPNPFMQQSSGQEFHGAPQINLHPTVIFNNIVNDLDEQLENQKMMDSIRISNGMNNVENCSGVVEGMTFPYAVESYEAMLSELYALSQFTEF*
ClMYB47	IIYFKKKKIQRPKMRYQRIHNCCSKRPVKRGLWSPDEDLKLTRYIHGHGAGNWPSLPDRAGLERCGKSCRLRWMNYLRPGIKRGEFSAEEENTIIFLHTLLDNRWAQIARHLPGRTDSEIKNYWHSRLKKKEVFASISADDALNSFTPASDVDVQYYLPPAAIDDSMASFQLSTNDLQCCVEWMDLLQHQLAQDNAIFLETHPILQASSYDTLFSNEEPNIPDAMAHIRSL*
ClMYB48	MAQTPSHSSNRKTWSPEEDSVLVEYIRTHGEGNWASLPVKAGLKRRGKSCRLRWFNYLHPNIKRGNFSGDEEELIIRLHRLLGNRWSLIAKRLPGRTDNDVKNYWNTHLCKKLRGNKKHQSHLPTKNQVGKKYYWNSTVTDNVDKRNVVDNGEKTTNWEPCENQTVDETAGCFLDLSCALQEVRDKEESYHDTMQYLQSQEFVSRDCFQHDLLLLDTNNLFYQDSISPLLSTDIYDLWGNL*
ClMYB49	MGRSPCCSKDAGLNRGAWTAKEDMILKEYVRIHGETGWRSIPKKAGLKRCGKSCRLRWLNYLRPDIKRGNISSDEEELIIRLHGLLGNRWSLIAGRLPGRTDNEIKNYWNTHLSKKTLSPEKYLLKPERKANTAPPAANGMLKVTPVKTTAVRIAKGCNKYMGSSNSNNQTTDSVQRVKASRTWSEFLAEDFMTDYNSDLIDSTMAAELGSPFS*
ClMYB50	MRIMIKGGVWKNTEDEILKAAVMKYGKNQWARISSLLVRKSAKQCKARWYEWLDPSIKKTEWTREEDEKLLHLAKLMPTQWRTIAPIVGRTPSQCLERYEKLLDAACVKDENYEPADDPRKLRPGEIDPNPESKPARPDPVDMDEDEKEMLSEARARLANTRGKKAKRKAREKQLEEARRLASLQKRRELKAAGIEGKQR
ClMYB51	MDNQEEEEIRKGPWTVDEDMLLSNYITLYGEGRWNSVAKSSGLKRSGKSCRLRWINYLRPDLKRGNITPQEERLIIDLQNRWGNRWSRIARRLPGRTDNEIKNYWRTRIKESLILETHLHNIQLIVALFQTHFCCQIVE*
ClMYB52	MGRSPCCEKAHTNKGAWTKEEDDRLTAHIQAHGEGNWRSLPKAAGLLRCGKSCRLRWINYLRPDLKRGDFSDDEDDLIIKLHALLGNRWSLIAGRLPGRTDNEIKNYWNTHVKRKLLSRGVDPLSHRPNFSLNKKNNSCNSKFPKEEIIMADFFQHQNSEVTSSIESGASDPATAGEEHQDINLDLCISLPCSTLPKNNVKNITIILKDKSNCES*
ClMYB53	MSDFDRSSSEDNISVDSQEESNADNKVDFSEDEEDLITRLYNLLGQRWALIAGRIPGRTAEEIEKYCSRRYGSD*
ClMYB54	RVMAGSDKSVAAGEDVGVRVKKGPWISAEDSILMDFVNKHGEGNWNAVQKYTGLSRCGKSCRLRWANHLRPNLKKGAFTPEEERAVLELHAKLGNKWARIAAQLPGRTDNEIKNYWNTRIKRRQRAGLPLYPPDIMPSDPNQHTHQTPTQPKDLGSPSDHSLLTPRTETSSISFDGPNPVVTNCNPLFGLSEISVGSVPNNPVQSFKRFRDGSFVPAASVSAFNDVKSTQPCFKCIPTYPQAARWNSFAGQGFPHDLDPSGSRVMSALAGTLTGSHALVNDIFSASRPFPGLKLELPSSQFAESVSITGLSCPVPNMNNSFALYPMTSHLPNPTDWYLPSKNSGLLEDQLHDIQMRSGTKHLSSFRSSSSSSELPVISSGCSGCLVNSFYPSQIKPNLG…
ClMYB55	MKRKGHITEGDVALLLRRYNATTVLALLQEVAKCADMKIDWNTLVKNTATGITNAREYQMLWHHLAYRTILPDKYEDAAQPLDADSDLDFEIEPSPPVGAEALAEAAACVRVLEASGIPKSSGQPSHSVVEAPLTINIPSSTSVSDVHANNQQSVISAQGMNITVPVSIQKQPFPAVSSSDGIDGNVLLSSVHPVRKKRKRWTDEEDDDLFAAVQKCGEGNWSSILKGAFKHDRTASQLSQRWSLIRKRHAASSQVNHENSSTLSGPVDLPHSTAQVVPVAGGISSGASVTVTVGPTMAVTANTTSTAAVTIPSSSLPLPMTSTGSGSSLIHSTAGAGSDSTALQLSQGHQGLEQGPLHGIAGSSSVCATLPSVKSRPKTKKHATNKSSTGRLISPMPP…
ClMYB56	MMSFPSIVGEISSSGDELTAKVRKPYTITKQRERWTEEEHLKFLEALKLYGRAWRRIEEHIGTKTAVQIRSHAQKFFSKLVRGSSGRGVSLSTEKVNDIEIPPPRPKRKPRHPYPRKAGAAQLIAKDRSISPSAISSSALLSPGDKSSGCAAFASCDPETQFDGHESKMESSQVNNSPLSLKLFGQTMLVATAEMSTISFSTSTESNDSQEGFHEFVSMKQETIHGNTKTEDQMLKNHSKRLHTLDSDFHTKEAKDSTVQSGTSSAKDFRETQYSEEHLSSGQDATSCSFLRNQSLPGIVPGCPRHIPIQCVVDGTDAENGHKAVQKWLNMNPLAHPSSVMENHYVAASLPQLPPMSPWIQMQQGDTSVAAATVAAASAWLSLCGVVPTFLHPSIFRTA…
ClMYB57	MDKEVSEDRGVPGGIPNTDEQDQKVWGKRFGPEEDQAIRDAISKYIKEHGLAEDEGLQMILNCQKYAKVRDCWKDIAASLPWRPAKSVYIRAHLLYERSNERRWTQDEIDGLRRLYNEQGKKWKKIAQVLGKSRYHVKDKWRVVRRGVQKRE*
ClMYB58	MTVPGNGVLLLTYSAELEDGKPLYVSSNCHPIRATGLEPAGISFHAAALRLRGYKECPEDDNDDKSESDEKDKGFTASYDSCSFKGKKKSGAGKDQQDHYALLGLGHLRFLATEDQIRKSYREAALKHHPDKQASLLLAEETEEAKQAKKDEIESHFKAIQEAYEILIDPVKRRIYDSTDEFDDEVPSDCAPQDFFKVFGPVFMRNSRWSVTQPVPSMGDDNTPIKEVDKFYNFWYTFKTWREFPQEDDFDLEQAESREHKRWMEKQNAKIREKARKEEYLRILTLVENAYKKDPRIVRRKEEEKAEKLRRKEAKFHARRLKEEEAAKIAEDERLRKEEEDKRVAEAALAQKKAKEKEKRLLRKERSRLRSTSASVVSKKILGISEDDVERLCSSLEVD…
ClMYB59	MAGSDKSVAAGEDVGVRVKKGPWISAEDSILMDFVNKHGEGNWNAVQKYTGLSRCGKSCRLRWANHLRPNLKKGAFTPEEERAVLELHAKLGNKWARIAAQLPGRTDNEIKNYWNTRIKRRQRAGLPLYPPDIMPSDPNQHTHQTPTQPKDLGSPSDHSLLTPRTETSSISFDGPNPVVTNCNPLFGLSEISVGSVPNNPVQSFKRFRDGSFVPAASVSAFNDVKSTQPCFKCIPTYPQAARWNSFAGQGFPHDLDPSGSRVMSALAGTLTGSHALVNDIFSASRPFPGLKLELPSSQFAESVSITGLSCPVPNMNNSFALYPMTSHLPNPTDWYLPSKNSGLLEDQLHDIQMRSGTKHLSSFRSSSSSSELPVISSGCSGCLVNSFYPSQIKPNLGDN…
ClMYB60	MDKEVSEDRGVPGGIPNTDEQDQKVWGKRFGPEEDQAIRDAISKYIKEHGLAEDEGLQMILNCQKYAKVRDCWKDIAASLPWRPAKSVYIRAHLLYERSNERRWTQDEIDGLRRLYNEQGKKWKKIAQVLGKSRYHVKDKWRVVRRGVQKRGQMSQDEYQRLSDLVHYNLQIKLPEKEQNRTHRRLRDNINWEAIADKMETRDHIFCCRKWYGSFVSSLIDAGLWESGDDKILLRSLLETNASDEEAVDWDDLVKGRSGEVCFKRWKQMQRQLGDLSRKQLFEKLDLLVRRYAPELIE*
ClMYB61	MAASLVERATSDMLIGPDWGMNIEICDILNGDPGQAKEVIKAIKKRIANKNPKIQILSLTLLETLIKNCGDSVHLQVAERDVLHEMVKIVKKKPDLSVREKILVLLDTWQEAFGGSNGKYPQYFSAYNELLRAGVEYPPRPESSAPIFTPPQTQPITSYPIQTHVSSGFEDGVELEASMASDVSGLSLTEIQNARGIIDVLMEMLNALDPHSKEGVKQEVIIELVGQCRSYKQRVMHLVNTTSYVIFSVYYSRLLYFLFIILFCNSWY*

## Sheet: ClMYBs domain
	Protein sequence data of MYBs Domain in Cunninghamia lanceolata
	Gene name	Domain1	Domain1 protein sequence	Domain2	Domain2 protein sequence	Domain3	Domain3 protein sequence
	ClMYB1	SANT	KTMKWGTCEELLLGSAVERYGTQNWDLVSKQLQTRLPYALFSAQDCKAKYDALQGR	BROMO	RNRREPKVPGKLLPLLECLRSLSSHKFGPLFKHRLESQSKQQYRNMIRRHMDLGMIRARLEEGSYSGSLEFFRDLLLIFNNALVYYPKSSQEYGAAWVLRQLATKEMENIFK
	ClMYB2	SANT	SKGGWTEEEDEILRRAVQCYNGKNWKRIAQYFPNRTDVQCLHRWQKVINP	SANT	IKGPWTKEEDNKIVELVHKYGVKKWSFISQFLPGRIGKQCRERWFNHLNP	SANT	KKEAWSQEEELALIRAHQVYGNKWAEIAKYIPGRTDNAIKNHWNSSAKR
	ClMYB3	SANT	SGSVWNLQENKAFENALATYDKDTPDRWEKVAAMVPGKSAMDVRQHYKDLEDD	SANT	KGIPWTEEEHRLFLMGLHKYGKGDWRSISRNYVVTRTPTQVASHAQKYFIR
	ClMYB4	SANT	SGSVWNLQENKAFENALATYDKDTPDRWEKVAAMVPGKSAMDVRQHYKDLEDD	SANT	KGIPWTEEEHRLFLMGLHKYGKGDWRSISRNYVVTRTPTQVASHAQKYFIR
	ClMYB5	SANT	HHRSWTLQEVMKLVDGVSRFGVGRWSDIRKLVFSSSGYRTSVDLKDKWRNLLRA
	ClMYB6	BROMO	RSRREAKVPGKLLPLLECLRAISAHKFGSIFKHRLQSQGNVYYRSMIRRHMDLGMVRSKLEEGSYSGSLEFFRDVLLVFNNALVYYPKCSQEFVAAYVLRELATKEMVNIFQ
	ClMYB7	SANT	HFVTWSEEEDNILREQVRIHGTERWSVIASQLGNKTGRQCRRRWNTYLSI	SANT	KKGGWSPEEDKILFEAHQKFGNRWTEIAKVVQGRTDNAVKNRFNALHRK
	ClMYB8	SANT	SGSVWNLQENKAFENALATYDKDTPDRWEKVAAMVPGKSAMDVRQHYKDLEDD	SANT	KGIPWTEEEHRLFLMGLHKYGKGDWRSISRNYVVTRTPTQVASHAQKYFIR
	ClMYB9	ZnF_C2HC	SCSQCGNNGHNSRTCVE	SANT	RGVPWTEEEHRLFLVGLQKVGKGDWRGISRNFVKTRTPTQVASHAQKYFLR
	ClMYB10	SANT	KKGLWSPEEDEKLMQYITKYGHGRWSSVPKHAGLERCGKSCRLRWINYLRP	SANT	KRGTFSSYEENLIINLHAALGNRWSQIATQLPGRTDNEIKNFWNSCIKK
	ClMYB11	ZnF_C2HC	SCSQCGNNGHNSRTCVE	SANT	RGVPWTEEEHRLFLVGLQKVGKGDWRGISRNFVKTRTPTQVASHAQKYFLR
	ClMYB12	SANT	DRERWRPEEDSLLSAYVKKYGAGDWHLICQRMNKVLDRDAKSCQERWKNYLKP	SANT	KKGSLSEEEQRLVISLQAKYGNKWKKIAAQVPGRTAKRLGKWWEIYKEK
	ClMYB13	SANT	KKGPWTSAEDAILVEYVKKHGEGNWNAVQKHSGLYRCGKSCRLRWANHLRP	SANT	KKGAFTADEEQIIIELHAKLGNKWARMAAQLPGRTDNEIKNYWNTRIKR
	ClMYB14	SANT	ADSKWSREQDKAFENALAVHTEDCEERWEKIAAEVSGKNATEIKIHYELLVED	SANT	KGIAWTEEEHRLFLLGLDKFGKGDWRSISRNFVISRTPTQVASHAQKYFIR
	ClMYB15	SANT	SGSVWNLQENKAFENALATYDKDTPDRWEKVAAMVPGKSAMDVRQHYKDLEDD	SANT	KGIPWTEEEHRLFLMGLHKYGKGDWRSISRNYVVTRTPTQVASHAQKYFIR
	ClMYB16	SANT	SGSVWNLQENKAFENALATYDKDTPDRWEKVAAMVPGKSAMDVRQHYKDLEDD	SANT	KGIPWTEEEHRLFLMGLHKYGKGDWRSISRNYVVTRTPTQVASHAQKYFIR
	ClMYB17	SANT	ARGHWRPAEDAKLKELVAQYGPQNWNLIAEKLHGRSGKSCRLRWFNQLDP	SANT	NRRPFSEEEEDRLLAAHRLYGNKWAMIARLFPGRTDNAVKNHWHVIMAR
	ClMYB18	SANT	IKGPWSPEEDALLQRLVQKYGARNWSLISKGILGRSGKSCRLRWCNQLSP	SANT	EHRPFTPDEDAAIVQAHAKHGNKWATIARYLPGRTDNAIKNHWNSTLRR
	ClMYB19	SANT	NRGPWTPEEDDLLAKYLQKHGEGGWRTLPKKAGLLRCGKSCRLRWMNYLRP	SANT	KRGQILPDEEDIILRLHRLLGNRWSLIAGRIPGRTDNEIKNFWNTHLSR
	ClMYB20	SANT	KKGPWTAEEDQKLITFILNNGHCCWRAVPKLAGLLRCGKSCRLRWTNYLRP	SANT	KRGVLSESEEQLIIDLHSHLGNRWSKIASHLPGRTDNEIKNYWNTHIKK
	ClMYB21	ZnF_C2HC	KCSHCGHNGHNSRTCPN	SANT	KGVPWTEEEHKMFLLGLRKLGKGDWRGISRNFVITRTPTQVASHAQKYFIR
	ClMYB22	SANT	KKGPWTPEEDQILIAYINKNGHGNWRALPKQAGLMRCGKSCRLRWTNYLRP	SANT	KRGNFSLKEEQTIIQLHQILGNRWSAIASHLPGRTDNEIKNVWNTHLKK
	ClMYB23	SANT	LGPQWSKEELKSFYEAYRKHGKDWRKVAATMRSRTTEMVEALYNMNRAY
	ClMYB24	SANT	IKGPWSPEEDAALHKLVEKLGPRNWSLISKGIPGRSGKSCRLRWCNQLSP	SANT	QHRPFSPEEDRLIIQAHAQHGNKWATIARILPGRTDNAIKNHWNSTLRR
	ClMYB25	SANT	PKQKWTSEEEGALRKGVEKYGAGRWRTIQKDPEFGQCLAARSNVDLKDKWRNMSVS	H15	RTPSPRYEDMIVEALTTLQDPNGNDVTTIASFIEQRHEVPQNFRRLLSSKLKRLATQDKIVKVLQN
	ClMYB26	SANT	NRGAWTAQEDFILSEYIKIHGEGRWRSIPQKAGLKRCGKSCRLRWLNYLRP	SANT	KRGHISPDEEDLIVRLHGLLGNRWSLIAGRLPSRTDNEIKNFWNSHLRK
	ClMYB27	SANT	PKQKWTKEEEAALRAGIDKYGPGKWSAILKDPLLSTYLASRSNVDLKDKWRNINVT	H15	SVSRVDALIMDAIASLKEPRGSSKSTIAAYIEDNNFTTPNLKKMLSAKLNSLTACGKLVKMGQN
	ClMYB28	SANT	SSGEWSSEQNKRFEHALAEFEHETPDRWEKVAGCVPGKTAEDVKKHYELLVED	SANT	KGVPWTEEEHRLFLMGLEKYGKGDWRSISRNFVISRTPTQVASHAQKYFLR
	ClMYB29	SANT	SRESWTEQEHDKFLEALQLFDRDWKKIEAFVGSKTVIQIRSHAQKYFLK
	ClMYB30	SANT	SRESWTEQEHDKFLEALQLFDRDWKKIEAFVGSKTVIQIRSHAQKYFLK
	ClMYB31	SANT	IKGPWSPEEDALLQRLVQKYGARNWSLISKGILGRSGKSCRLRWCNQLSP	SANT	EHRPFTPDEDAAIVQAHAKHGNKWATIARYLPGRTDNAIKNHWNSTLRR
	ClMYB32	SANT	SNEEWSADEVELLKKQLAKNPPGKPGRWEAIAEAFGGSITVECVIKKAKSLGEK	SANT	EKMGWSDVEDRALLNALKAFPKDTNMRWDKIAAAVPGKSKPQCMKRFSELKQN
	ClMYB33	SANT	RKGPWTAEEDMQLVRYISLHAEGRWNFLAKAAGLKRSGKSCRLRWVNYLRP	SANT	KRGNITPEEECLIIDLQSRWGNRWSRIAQRLPGRTDNEIKNYWRTRIKR
	ClMYB34	SANT	SKGQWTPAEDSLLLHLVEKHGQQQWARIATNLPGRKGKQCRERWQNHLRP	SANT	KREGWSLEEECLLVKLHEQFGNKWAQIARRLPGRPENAIKNHWNATLRR
	ClMYB35	SANT	NRGPWTPEEDLRLTNYVQAHGEGRWRSLSKKAGLLRSGKSCRMRWLNYLRP	SANT	NRGPWTPEEDLRLTNYVQAHGEGRWRSLSKKAGLLRSGKSCRMRWLNYLRP
	ClMYB36	SANT	NRGPWTPEEDLHLSNYVETHGEGGWRTLPKKAGLLRCGKSCRLRWMNYLRP	SANT	KRGKILPEEEDLILRLHRLLGNRWSLIAGRMPGRTDNEIKNYWNTHLSK
	ClMYB37	SANT	NKGAWTSEEDERLIQYIQAHGEGCWRSLPRAAGLLRCGKSCRLRWINYLRP	SANT	KRGNFSEEEEDLIFKLHALLGNKWSLIAGRLPGRTDNEIKNYWNSHLKR
	ClMYB38	ZnF_C2HC	RCSRCGEKGHNSRTCTH	SANT	KGVPWTEEEHWLFLLGLQKLGRGDWRGISREFVRTRTPTQVASHAQKYFLS
	ClMYB39	SANT	KKGPWTAQEDQILVDFIQRNGHGNWRALPRQAGLLRCGKSCRLRWINYLRP	SANT	KRGNFSYEEEEAIIKLHQLLGNRWSAIASRLPGRTDNEIKNVWNTHLKK
	ClMYB40	ZnF_C2HC	RCSHCGHNGHNSRTCPD	SANT	KGVPWTEDEHKMFLLGLQKLGKGDWRGISRNFVTSRTPTQVASHAQKYFLR
	ClMYB41	SANT	IKGPWSPEEDSALQGLVEKYGARNWSMISKGIPGRSGKSCRLRWCNQLCP	SANT	EHRPFSAAEDSAIIEAHLRHGNKWATIARLLPGRTDNAVKNHWNSTLRR
	ClMYB42	SANT	NKGAWTKEEDDKLIAHIQTHGEGCWRSLPKAAGLLRCGKSCRLRWINYLRP	SANT	KRGNFSEEEDELIIKLQLLLGNKWSLSAGRLPGRTDNEIKNYWNTHIKR
	ClMYB43	SANT	NKGAWTKEEDDKLIAHIQTHGEGCWRSLPKAAGLLRCGKSCRLRWINYLRP	SANT	KRGNFSEEEDELIIKLQLLLGNKWSLSAGRLPGRTDNEIKNYWNTHIKR
	ClMYB44	SANT	KRGPWAPEEDLRLANYIQAHGEGRWRSLSKKAGLLRSEKSCRLRWINYLRP	SANT	KRGHILPEEEDLILRLHRLLGNRWSLIAGRIPGRTDNDIKNYWNSHLSK
	ClMYB45	SANT	NKGAWSKQEDETLIAYIQAHGEGCWRTLPKAAGLQRCGKSCRLRWINYLRP	SANT	KRGNFTPEEDELIIKLHSILGNKWSLIAGKLPGRTDNEIKNYWNTHIKK
	ClMYB46	SANT	RKGPWTVEEDLQLLNHIAVHGEGRWDFAAKTAGLRRSGKSCRMRWVNYLRP	SANT	KRGNITPQEERLIIELQSRLGNRWSQIARRLPGRTDNEIKNYWRTRLKR
	ClMYB47	SANT	KRGLWSPDEDLKLTRYIHGHGAGNWPSLPDRAGLERCGKSCRLRWMNYLRP	SANT	KRGEFSAEEENTIIFLHTLLDNRWAQIARHLPGRTDSEIKNYWHSRLKK
	ClMYB48	SANT	NRKTWSPEEDSVLVEYIRTHGEGNWASLPVKAGLKRRGKSCRLRWFNYLHP	SANT	KRGNFSGDEEELIIRLHRLLGNRWSLIAKRLPGRTDNDVKNYWNTHLCK
	ClMYB49	SANT	NRGAWTAKEDMILKEYVRIHGETGWRSIPKKAGLKRCGKSCRLRWLNYLRP	SANT	KRGNISSDEEELIIRLHGLLGNRWSLIAGRLPGRTDNEIKNYWNTHLSK
	ClMYB50	SANT	KGGVWKNTEDEILKAAVMKYGKNQWARISSLLVRKSAKQCKARWYEWLDP	SANT	KKTEWTREEDEKLLHLAKLMPTQWRTIAPIVGRTPSQCLERYEKLLDA
	ClMYB51	SANT	RKGPWTVDEDMLLSNYITLYGEGRWNSVAKSSGLKRSGKSCRLRWINYLRP	SANT	KRGNITPQEERLIIDLQNRWGNRWSRIARRLPGRTDNEIKNYWRTRIKE
	ClMYB52	SANT	NKGAWTKEEDDRLTAHIQAHGEGNWRSLPKAAGLLRCGKSCRLRWINYLRP	SANT	KRGDFSDDEDDLIIKLHALLGNRWSLIAGRLPGRTDNEIKNYWNTHVKR
	ClMYB53	SANT	NKVDFSEDEEDLITRLYNLLGQRWALIAGRIPGRTAEEIEKYCSRRYGS
	ClMYB54	SANT	KKGPWISAEDSILMDFVNKHGEGNWNAVQKYTGLSRCGKSCRLRWANHLRP	SANT	KKGAFTPEEERAVLELHAKLGNKWARIAAQLPGRTDNEIKNYWNTRIKR
	ClMYB55	SANT	KRKRWTDEEDDDLFAAVQKCGEGNWSSILKGAFKHDRTASQLSQRWSLIRKR
	ClMYB56	SANT	QRERWTEEEHLKFLEALKLYGRAWRRIEEHIGTKTAVQIRSHAQKFFSK
	ClMYB57	SANT	WGKRFGPEEDQAIRDAISKYIKEHGLAEDEGLQMILNCQKYAKVRDCWKDIAASLPWRPAKSVYIRAHLLYER	SANT	NERRWTQDEIDGLRRLYNEQGKKWKKIAQVLGKSRYHVKDKWRVVRRG
	ClMYB58	DnaJ	QDHYALLGLGHLRFLATEDQIRKSYREAALKHHPDKQASLLLAEETEEAKQAKKDEIESHFKAIQEAYEILIDPVK	SANT	KEKPWSREEVESLRKGLQKYPKGTSQRWEVIANYIGTGRTVEEILKAIKTVLLQ	SANT	EQESWSAVQERALIQALKTFPKETPQRWERVATAVPGKSKIQCMKKFSELKDN
	ClMYB59	SANT	KKGPWISAEDSILMDFVNKHGEGNWNAVQKYTGLSRCGKSCRLRWANHLRP	SANT	KKGAFTPEEERAVLELHAKLGNKWARIAAQLPGRTDNEIKNYWNTRIKR
	ClMYB60	SANT	WGKRFGPEEDQAIRDAISKYIKEHGLAEDEGLQMILNCQKYAKVRDCWKDIAASLPWRPAKSVYIRAHLLYER	SANT	NERRWTQDEIDGLRRLYNEQGKKWKKIAQVLGKSRYHVKDKWRVVRRG	SANT	KRGQMSQDEYQRLSDLVHYNLQIKLPEKEQNRTHRRLRDNINWEAIADKMETRDHIFCCRKWYGSFVS
	ClMYB61	VHS	AASLVERATSDMLIGPDWGMNIEICDILNGDPGQAKEVIKAIKKRIANKNPKIQILSLTLLETLIKNCGDSVHLQVAERDVLHEMVKIVKKKPDLSVREKILVLLDTWQEAFGGSNGKYPQYFSAYNELLRAG

## Sheet: AtMYBs domain
	Protein sequence data of MYBs Domain in Arabidopsis thaliana
	Gene name	AGI code	Domain1	Domain1 protein sequence	Domain2	Domain2 protein sequence	Domain3	Domain3 protein sequence	Domain4	Domain4 protein sequence	Domain5	Domain5 protein sequence
	AtMYB0	At3g27920	SANT domain	KKGLWTVEEDNILMDYVLNHGTGQWNRIVRKTGLKRCGKSCRLRWMNYLSP	SANT domain	NKGNFTEQEEDLIIRLHKLLGNRWSLIAKRVPGRTDNQVKNYWNTHLSK
	AtMYB1	At3g09230	SANT domain	VKGPWSKEEDDVLSELVKRLGARNWSFIARSIPGRSGKSCRLRWCNQLNP	SANT domain	IRNSFTEVEDQAIIAAHAIHGNKWAVIAKLLPGRTDNAIKNHWNSALRR
	AtMYB2	At2g47190	SANT domain	RKGPWTEEEDAILVNFVSIHGDARWNHIARSSGLKRTGKSCRLRWLNYLRP	SANT domain	RRGNITLEEQFMILKLHSLWGNRWSKIAQYLPGRTDNEIKNYWRTRVQK
	AtMYB3	At1g22640	SANT domain	NKGAWTKEEDQLLVDYIRKHGEGCWRSLPRAAGLQRCGKSCRLRWMNYLRP	SANT domain	KRGNFTEEEDELIIKLHSLLGNKWSLIAGRLPGRTDNEIKNYWNTHIKR
	AtMYB4	At4g38620	SANT domain	NKGAWTKEEDERLVAYIKAHGEGCWRSLPKAAGLLRCGKSCRLRWINYLRP	SANT domain	KRGNFTEEEDELIIKLHSLLGNKWSLIAGRLPGRTDNEIKNYWNTHIRR
	AtMYB5	At3g13540	SANT domain	KRGPWTVEEDEILVSFIKKEGEGRWRSLPKRAGLLRCGKSCRLRWMNYLRP	SANT domain	KRGGITSDEEDLILRLHRLLGNRWSLIAGRIPGRTDNEIKNYWNTHLRK
	AtMYB6	At4g09460	SANT domain	NKGAWTKEEDQRLVDYIRNHGEGCWRSLPKSAGLLRCGKSCRLRWINYLRP	SANT domain	KRGNFTDDEDQIIIKLHSLLGNKWSLIAGRLPGRTDNEIKNYWNTHIKR
	AtMYB7	At2g16720	SANT domain	NKGAWTKEEDERLVSYIKSHGEGCWRSLPRAAGLLRCGKSCRLRWINYLRP	SANT domain	KRGNFTHDEDELIIKLHSLLGNKWSLIAARLPGRTDNEIKNYWNTHIKR
	AtMYB8	At1g35515	SANT domain	NKGAWTKEEDQRLIDYIRNHGEGSWRSLPKSVGLLRCGKSCRLRWINYLRP	SANT domain	KRGNFTDGEEQIIVKLHSLFGNKWSLIAGKLPGRTDNEIKNYWNTHIKR
	AtMYB9	At5g16770	SANT domain	KKGPWTQEEDDKLIDHIQKHGHGSWRALPKQAGLNRCGKSCRLRWTNYLRP	SANT domain	KRGNFTEEEEQTIINLHSLLGNKWSSIAGNLPGRTDNEIKNYWNTHLRK
	AtMYB10	At3g12820	SANT domain	KRGPWSDEESERLRSFILKNGHQNWRSLPKLAGLMRCGKSCRLRWINYLRP	SANT domain	KRGNFTKEEEDTIIHLHQAYGNKWSKIASNFPGRTDNEIKNVWNTHLKK
	AtMYB11	At3g62610	SANT domain	KKGRWTAEEDRTLSDYIQSNGEGSWRSLPKNAGLKRCGKSCRLRWINYLRS	SANT domain	KRGNITPEEEDVIVKLHSTLGTRWSTIASNLPGRTDNEIKNYWNSHLSR
	AtMYB12	At2g47460	SANT domain	KRGRWTAEEDQILSNYIQSNGEGSWRSLPKNAGLKRCGKSCRLRWINYLRS	SANT domain	KRGNITPEEEELVVKLHSTLGNRWSLIAGHLPGRTDNEIKNYWNSHLSR
	AtMYB13	At1g06180	SANT domain	KKGPWSAEEDRILINYISLHGHPNWRALPKLAGLLRCGKSCRLRWINYLRP	SANT domain	KRGNFTPHEEDTIISLHQLLGNRWSAIAAKLPGRTDNEIKNVWHTHLKK
	AtMYB14	At2g31180	SANT domain	KRGPWTPEEDQILINYIHLYGHSNWRALPKHAGLLRCGKSCRLRWINYLRP	SANT domain	KRGNFTPQEEQTIINLHESLGNRWSAIAAKLPGRTDNEIKNVWHTHLKK
	AtMYB15	At3g23250	SANT domain	KRGPWTPEEDQILVSFILNHGHSNWRALPKQAGLLRCGKSCRLRWMNYLKP	SANT domain	KRGNFTKEEEDAIISLHQILGNRWSAIAAKLPGRTDNEIKNVWHTHLKK
	AtMYB16	At5g15310	SANT domain	KKGPWTPEEDQKLLAYIEEHGHGSWRSLPEKAGLHRCGKSCRLRWTNYLRP	SANT domain	KRGKFNLQEEQTIIQLHALLGNRWSAIATHLPKRTDNEIKNYWNTHLKK
	AtMYB17	At3g61250	SANT domain	KKGPWTPEEDEVLVAHIKKNGHGSWRTLPKLAGLLRCGKSCRLRWTNYLRP	SANT domain	KRGPFTADEEKLVIQLHAILGNRWAAIAAQLPGRTDNEIKNLWNTHLKK
	AtMYB18	At4g25560	SANT domain	RKGLWSPEEDEKLRSFILSYGHSCWTTVPIKAGLQRNGKSCRLRWINYLRP	SANT domain	KRDMISAEEEETILTFHSSLGNKWSQIAKFLPGRTDNEIKNYWHSHLKK
	AtMYB19	At5g52260	SANT domain	RKGLWSPEEDQKLKSFILSRGHACWTTVPILAGLQRNGKSCRLRWINYLRP	SANT domain	KRGSFSEEEEETILTLHSSLGNKWSRIAKYLPGRTDNEIKNYWHSYLKK
	AtMYB20	At1g66230	SANT domain	KKGPWTAEEDRKLINFILTNGQCCWRAVPKLSGLLRCGKSCRLRWTNYLRP	SANT domain	KRGLLSDYEEKMVIDLHSQLGNRWSKIASHLPGRTDNEIKNHWNTHIKK
	AtMYB21	At3g27810	SANT domain	RKGPWTMEEDLILINYIANHGDGVWNSLAKSAGLKRTGKSCRLRWLNYLRP	SANT domain	RRGNITPEEQLIIMELHAKWGNRWSKIAKHLPGRTDNEIKNFWRTRIQK
	AtMYB22	At5g40430	SANT domain	TKKRWTESEDIKLKEMVALEPKKWTKVAKHFEGRTPKQCRERWHNHARP	SANT domain	KKTTWSEEEDQILIEVHKVIGAKWIQISEQLPGRSYNNVKNHWNTTKRR
	AtMYB23	At5g40330	SANT domain	KKGLWTVEEDKILMDYVRTHGQGHWNRIAKKTGLKRCGKSCRLRWMNYLSP	SANT domain	NRGNFTDQEEDLIIRLHKLLGNRWSLIAKRVPGRTDNQVKNYWNTHLSK
	AtMYB24	At5g40350	SANT domain	RKGPWTMEEDLILINYIANHGEGVWNSLAKSAGLKRTGKSCRLRWLNYLRP	SANT domain	RRGNITPEEQLTIMELHAKWGNRWSKIAKHLPGRTDNEIKNFWRTKIQK
	AtMYB25	At2g39880	SANT domain	VKGPWLPEQDEALTRLVKMCGPRNWNLISRGIPGRSGKSCRLRWCNQLDP	SANT domain	KRKPFSDEEEHMIMSAQAVLGNKWSVIAKLLPGRTDNAIKNHWNSNLRR
	AtMYB26	At3g13890	SANT domain	KRGLWSPEEDEKLINYINSYGHGCWSSVPKHAGTYTHIHGFCLQRCGKSCRLRWINYLRP	SANT domain	KRGSFSPQEAALIIELHSILGNRWAQIAKHLPGRTDNEVKNFWNSSIKK
	AtMYB27	At3g53200	SANT domain	RRGPWLEEEDERLVKVISLLGERRWDSLAIVSGLKRSGKSCRLRWMNYLNP	SANT domain	KRGPMSQEEERIIFQLHALWGNKWSKIARRLPGRTDNEIKNYWRTHYRK
	AtMYB28	At5g61420	SANT domain	KKGAWTTEEDKKLISYIHDHGEGGWRDIPQKAGLKRCGKSCRLRWTNYLKP	SANT domain	KRGEFSSEEEQIIIMLHASRGNKWSVIARHLPRRTDNEIKNYWNTHLKK
	AtMYB29	At5g07690	SANT domain	KKGAWTAEEDKKLISYIHEHGEGGWRDIPQKAGLKRCGKSCRLRWANYLKP	SANT domain	KRGEFSYEEEQIIIMLHASRGNKWSVIARHLPKRTDNEIKNYWNTHLKK
	AtMYB30	At3g28910	SANT domain	KKGPWTPEEDIILVTYIQEHGPGNWRAVPTNTGLLRCSKSCRLRWTNYLRP	SANT domain	KRGNFTEHEEKMIVHLQALLGNRWAAIASYLPQRTDNDIKNYWNTHLKK
	AtMYB31	At1g74650	SANT domain	KKGPWTPEEDIILVSYIQQHGPGNWRSVPANTGLLRCSKSCRLRWTNYLRP	SANT domain	KRGNFTQPEEKMIIHLQALLGNRWAAIASYLPQRTDNDIKNYWNTHLKK
	AtMYB32	At4g34990	SANT domain	NKGAWTKEEDDKLISYIKAHGEGCWRSLPRSAGLQRCGKSCRLRWINYLRP	SANT domain	KRGNFTLEEDDLIIKLHSLLGNKWSLIATRLPGRTDNEIKNYWNTHVKR
	AtMYB33	At5g06100	SANT domain	KKGPWSSAEDDILIDYVNKHGEGNWNAVQKHTSLFRCGKSCRLRWANHLRP	SANT domain	KKGAFSQEEEQLIVELHAKMGNRWARMAAHLPGRTDNEIKNYWNTRIKR
	AtMYB34	At5g60890	SANT domain	KKGAWTPEEDQKLIAYLHLHGEGGWRTLPEKAGLKRCGKSCRLRWANYLRP	SANT domain	KRGEFSPEEDDTIIKLHALKGNKWAAIATSLAGRTDNEIKNYWNTNLKK
	AtMYB35	At3g28470	SANT domain	KKGLWTEEEDAKILAYVAIHGVGNWSLIPKKAGLNRCGKSCRLRWTNYLRP	SANT domain	KHDSFSTQEEELIIECHRAIGSRWSSIARKLPGRTDNDVKNHWNTKLKK
	AtMYB36	At5g57620	SANT domain	KKGPWSPEEDVKLKDYIDKYGTGGNWIALPQKIGLKRCGKSCRLRWLNYLRP	SANT domain	KHGGFSEEEDRIILSLYISIGSRWSIIAAQLPGRTDNDIKNYWNTKLKK
	AtMYB37	At5g23000	SANT domain	KRGPWSPEEDSKLRDYIEKYGNGGNWISFPLKAGLRRCGKSCRLRWLNYLRP	SANT domain	KHGDFSEEEDRIIFSLFAAIGSRWSIIAAHLPGRTDNDIKNYWNTKLRK
	AtMYB38	At2g36890	SANT domain	KRGPWSPEEDAKLKDYIEKQGTGGNWIALPHKAGLRRCGKSCRLRWLNYLRP	SANT domain	RHGDFTEEEDNIIYSLFASIGSRWSVIAAHLQGRTDNDIKNYWNTKLKK
	AtMYB39	At4g17785	SANT domain	KKGPWLPEEDDKLTAYINENGYGNWRSLPKLAGLNRCGKSCRLRWMNYLRP	SANT domain	RRGKFSDGEESTIVRLHALLGNKWSKIAGHLPGRTDNEIKNYWNTHMRK
	AtMYB40	At5g14340	SANT domain	KRGPWTIEEDHRLMNFILNNGIHCWRIVPKLAGLLRCGKSCRLRWINYLRP	SANT domain	KRGGFTDAEEDRIMELHSQLGNRWSKIASHFSGRTDNEIKNHWNTKIKK
	AtMYB41	At4g28110	SANT domain	KKGPWTAEEDQKLIDYIRFHGPGNWRTLPKNAGLHRCGKSCRLRWTNYLRP	SANT domain	KRGRFSFEEEETIIQLHSVMGNKWSAIAARLPGRTDNEIKNHWNTHIRK
	AtMYB42	At4g12350	SANT domain	KKGPWTAEEDKKLINFILTNGHCCWRALPKLAGLRRCGKSCRLRWTNYLRP	SANT domain	KRGLLSDAEEQLVIDLHALLGNRWSKIAARLPGRTDNEIKNHWNTHIKK
	AtMYB43	At5g16600	SANT domain	KKGPWTIEEDKKLINFILTNGHCCWRALPKLSGLLRCGKSCRLRWINYLRP	SANT domain	KRGLLSEYEEQKVINLHAQLGNRWSKIASHLPGRTDNEIKNHWNTHIKK
	AtMYB44	At5g67300	SANT domain	IKGPWSPEEDEQLRRLVVKYGPRNWTVISKSIPGRSGKSCRLRWCNQLSP	SANT domain	EHRPFSAEEDETIARAHAQFGNKWATIARLLNGRTDNAVKNHWNSTLKR
	AtMYB45	At3g48920	SANT domain	RKGLWSPEEDEKLRSHVLKYGHGCWSTIPLQAGLQRNGKSCRLRWVNYLRP	SANT domain	KKSLFTKQEETILLSLHSMLGNKWSQISKFLPGRTDNEIKNYWHSNLKK
	AtMYB46	At5g12870	SANT domain	KKGLWSPEEDSKLMQYMLSNGQGCWSDVAKNAGLQRCGKSCRLRWINYLRP	SANT domain	KRGAFSPQEEDLIIRFHSILGNRWSQIAARLPGRTDNEIKNFWNSTIKK
	AtMYB47	At1g18710	SANT domain	KKGEWTAEEDQKLGAYINEHGVCDWRSLPKRAGLQRCGKSCRLRWLNYLKP	SANT domain	RRGKFTPQEEEEIIQLHAVLGNRWAAMAKKMQNRTDNDIKNHWNSCLKK
	AtMYB48	At3g46130	SANT domain	RKGPWTEQEDILLVNFVHLFGDRRWDFIAKVSGLNRTGKSCRLRWVNYLHP	SANT domain	KRGKMTPQEERLVLELHAKWGNRWSKIARKLPGRTDNEIKNYWRTHMRK
	AtMYB49	At5g54230	SANT domain	KKGPWTPEEDEKLVGYIQTHGPGKWRTLPKNAGLKRCGKSCRLRWTNYLRP	SANT domain	KRGEFSLQEEETIIQLHRLLGNKWSAIAIHLPGRTDNEIKNYWNTHIKK
	AtMYB50	At1g57560	SANT domain	RKGLWSPEEDEKLLNYITKHGHGCWSSVPKLAGLERCGKSCRLRWINYLRP	SANT domain	KRGAFSSEEQNLIVELHAVLGNRWSQIAARLPGRTDNEIKNLWNSCIKK
	AtMYB51	At1g18570	SANT domain	KKGEWTAEEDQKLGAYINEHGVCDWRSLPKRAGLQRCGKSCRLRWLNYLKP	SANT domain	RRGKFTPQEEEEIIQLHAVLGNRWAAMAKKMQNRTDNDIKNHWNSCLKK
	AtMYB52	At1g17950	SANT domain	SRGHWRPAEDEKLRELVEQFGPHNWNAIAQKLSGRSGKSCRLRWFNQLDP	SANT domain	NRNPFTEEEEERLLASHRIHGNRWSVIARFFPGRTDNAVKNHWHVIMAR
	AtMYB53	At5g65230	SANT domain	KKGPWLPEEDDKLINYIHKHGHSSWSALPKLAGLNRCGKSCRLRWTNYLRP	SANT domain	KRGKFSAEEEETILNLHAVLGNKWSMIASHLPGRTDNEIKNFWNTHLKK
	AtMYB54	At1g73410	SANT domain	SRGHWRPAEDEKLKDLVEQYGPHNWNAIALKLPGRSGKSCRLRWFNQLDP	SANT domain	NRNPFTEEEEERLLAAHRIHGNRWSIIARLFPGRTDNAVKNHWHVIMAR
	AtMYB55	At4g01680	SANT domain	RKGLWSPEEDEKLLRYITKYGHGCWSSVPKQAGLQRCGKSCRLRWINYLRP	SANT domain	KRGAFSQDEENLIIELHAVLGNRWSQIAAQLPGRTDNEIKNLWNSCLKK
	AtMYB56	At5g17800	SANT domain	SRGHWRPTEDAKLKELVAQFGPQNWNLISNHLLGRSGKSCRLRWFNQLDP	SANT domain	NKRAFTEEEEFRLLAAHRAYGNKWALISRLFPGRTDNAVKNHWHVIMAR
	AtMYB57	At3g01530	SANT domain	RKGPWTMEEDFILFNYILNHGEGLWNSVAKASGLKRTGKSCRLRWLNYLRP	SANT domain	RRGNITEEEQLLIIQLHAKLGNRWSKIAKHLPGRTDNEIKNFWRTKIQR
	AtMYB58	At1g16490	SANT domain	KRGPWSHDEDLKLISFIHKNGHENWRSLPKQAGLLRCGKSCRLRWINYLRP	SANT domain	KRGNFSAEEEDTIIKLHQSFGNKWSKIASKLPGRTDNEIKNVWHTHLKK
	AtMYB59	At5g59780	SANT domain	RKGPWTEQEDILLVNFVHLFGDRRWDFVAKVSGLNRTGKSCRLRWVNYLHP	SANT domain	KRGKMTPQEERLVLELHAKWGNRWSKIARKLPGRTDNEIKNYWRTHMRK
	AtMYB60	At1g08810	SANT domain	KKGPWTPEEDIILVSYIQEHGPGNWRSVPTNTGLLRCSKSCRLRWTNYLRP	SANT domain	KRGNFTPHEEGMIIHLQALLGNKWASIASYLPQRTDNDIKNYWNTHLKK
	AtMYB61	At1g09540	SANT domain	RKGLWSPEEDEKLLTHITNHGHGCWSSVPKLAGLQRCGKSCRLRWINYLRP	SANT domain	KRGAFSPEEENLIVELHAVLGNRWSQIASRLPGRTDNEIKNLWNSSIKK
	AtMYB62	At1g68320	SANT domain	RRGPWTLEEDTLLTNYILHNGEGRWNHVAKCAGLKRTGKSCRLRWLNYLKP	SANT domain	RRGNLTPQEQLLILELHSKWGNRWSKIAQYLPGRTDNEIKNYWRTRVQK
	AtMYB63	At1g79180	SANT domain	KRGPWSPEEDIKLISFIQKFGHENWRSLPKQSGLLRCGKSCRLRWINYLRP	SANT domain	KRGNFTSEEEETIIKLHHNYGNKWSKIASQLPGRTDNEIKNVWHTHLKK
	AtMYB64	At5g11050	SANT domain	IKGQWTADEDRKLIKLVMQHGERKWAVISEKLEGRAGKQCRERWHNHLRP	SANT domain	KKDSWSEEEERLLVEAHTRIGNKWAEIAKLIQGRTENSIKNHWNATKRR
	AtMYB65	At3g11440	SANT domain	KKGPWTSTEDGILIDYVKKHGEGNWNAVQKHTSLARCGKSCRLRWANHLRP	SANT domain	KKGAFSQEEEQLIVEMHAKMGNKWAQMAEHLPGRTDNEIKNYWNTRIKR
	AtMYB66	At5g14750	SANT domain	KKGLWTVEEDKILMDYVKAHGKGHWNRIAKKTGLKRCGKSCRLRWMNYLSP	SANT domain	KRGNFTEQEEDLIIRLHKLLGNRWSLIAKRVPGRTDNQVKNYWNTHLSK
	AtMYB67	At3g12720	SANT domain	KRGLWSPEEDEKLLRYITTHGHPSWSSVPKLAGLQRCGKSCRLRWINYLRP	SANT domain	RRGSFNEEEEQIIIDVHRILGNKWAQIAKHLPGRTDNEVKNFWNSCIKK
	AtMYB68	At5g65790	SANT domain	KKGPWSPEEDAKLKDYIENSGTGGNWIALPQKIGLRRCGKSCRLRWLNYLRP	SANT domain	KHGGFSEEEDNIICNLYVTIGSRWSIIAAQLPGRTDNDIKNYWNTRLKK
	AtMYB69	At4g33450	SANT domain	QRGHWRPVEDDNLRQLVEQYGPKNWNFIAQHLYGRSGKSCRLRWYNQLDP	SANT domain	TKKPFTEEEEERLLKAHRIQGNRWASIARLFPGRTDNAVKNHFHVIMAR
	AtMYB70	At2g23290	SANT domain	IKGPWSPEEDDLLQSLVQKHGPRNWSLISKSIPGRSGKSCRLRWCNQLSP	SANT domain	EHRGFTAEEDDTIILAHARFGNKWATIARLLNGRTDNAIKNHWNSTLKR
	AtMYB71	At3g24310	SANT domain	RKGPWTAEEDRLLIDYVQLHGEGRWNSVARLAGLKRNGKSCRLRWVNYLRP	SANT domain	KRGQITPHEETIILELHAKWGNRWSTIARSLPGRTDNEIKNYWRTHFKK
	AtMYB72	At1g56160	SANT domain	KRGPWSPQEDLTLITFIQKHGHQNWRSLPKLAGLLRCGKSCRLRWINYLRP	SANT domain	KRGNFSKKEEDAIIHYHQTLGNKWSKIASFLPGRTDNEIKNVWNTHLKK
	AtMYB73	At4g37260	SANT domain	IKGPWSPEEDDLLQRLVQKHGPRNWSLISKSIPGRSGKSCRLRWCNQLSP	SANT domain	EHRAFSQEEDETIIRAHARFGNKWATISRLLNGRTDNAIKNHWNSTLKR
	AtMYB74	At4g05100	SANT domain	KKGPWTPEEDQKLIDYINIHGYGNWRTLPKNAGLQRCGKSCRLRWTNYLRP	SANT domain	KRGRFSFEEEETIIQLHSIMGNKWSAIAARLPGRTDNEIKNYWNTHIRK
	AtMYB75	At1g56650	SANT domain	RKGAWTTEEDSLLRQCINKYGEGKWHQVPVRAGLNRCRKSCRLRWLNYLKP	SANT domain	KRGKLSSDEVDLLLRLHRLLGNRWSLIAGRLPGRTANDVKNYWNTHLSK
	AtMYB76	At5g07700	SANT domain	KKGAWTTEEDKKLISYIHDHGEGGWRDIPEKAGLKRCGKSCRLRWTNYLKP	SANT domain	KRGEFSYEEEQIIIMLHASRGNKWSVIARHLPKRTDNEVKNYWNTHLKK
	AtMYB77	At3g50060	SANT domain	VKGPWSQEEDEQLRRMVEKYGPRNWSAISKSIPGRSGKSCRLRWCNQLSP	SANT domain	EHRPFSPEEDETIVTARAQFGNKWATIARLLNGRTDNAVKNHWNSTLKR
	AtMYB78	At5g49620	SANT domain	RRGPWTVEEDLELINYIASHGEGRWNSLARCAELKRTGKSCRLRWLNYLRP	SANT domain	RRGNITLEEQLLILELHTRWGNRWSKIAQYLPGRTDNEIKNYWRTRVQK
	AtMYB79	At4g13480	SANT domain	RKGPWTAEEDRLLIEYVRVHGEGRWNSVSKLAGLKRNGKSCRLRWVNYLRP	SANT domain	KRGQITPHEESIILELHAKWGNRWSTIARSLPGRTDNEIKNYWRTHFKK
	AtMYB80	At5g56110	SANT domain	KRGQWTPEEDNKLASYIAQHGTRNWRLIPKNAGLQRCGKSCRLRWTNYLRP	SANT domain	KHGQFSEAEEHIIVKFHSVLGNRWSLIAAQLPGRTDNDVKNYWNTKLKK
	AtMYB81	At2g26960	SANT domain	TKGPWTQAEDNLLIAYVDKHGDGNWNAVQNNSGLSRCGKSCRLRWVNHLRP	SANT domain	KKGAFTEKEEKRVIELHALLGNKWARMAEELPGRTDNEIKNFWNTRLKR
	AtMYB82	At5g52600	SANT domain	KRGLWKPEEDMILKSYVETHGEGNWADISRRSGLKRGGKSCRLRWKNYLRP	SANT domain	KRGSMSPQEQDLIIRMHKLLGNRWSLIAGRLPGRTDNEVKNYWNTHLNK
	AtMYB83	At3g08500	SANT domain	RKGLWSPDEDEKLIRYMLTNGQGCWSDIARNAGLLRCGKSCRLRWINYLRP	SANT domain	KRGSFSPQEEDLIFHLHSILGNRWSQIATRLPGRTDNEIKNFWNSTLKK
	AtMYB84	At3g49690	SANT domain	KKGPWSPEEDAKLKSYIENSGTGGNWIALPQKIGLKRCGKSCRLRWLNYLRP	SANT domain	KHGGFSEEEENIICSLYLTIGSRWSIIAAQLPGRTDNDIKNYWNTRLKK
	AtMYB85	At4g22680	SANT domain	KKGPWTVEEDKKLINFILTNGHCCWRALPKLAGLRRCGKSCRLRWTNYLRP	SANT domain	KRGLLSHDEEQLVIDLHANLGNKWSKIASRLPGRTDNEIKNHWNTHIKK
	AtMYB86	At5g26660	SANT domain	RKGLWSPEEDEKLLNYITRHGHGCWSSVPKLAGLQRCGKSCRLRWINYLRP	SANT domain	KRGAFSQDEESLIIELHAALGNRWSQIATRLPGRTDNEIKNFWNSCLKK
	AtMYB87	At4g37780	SANT domain	KKGPWSTEEDAVLKSYIEKHGTGNNWISLPQRIGIKRCGKSCRLRWLNYLRP	SANT domain	KHGGFTDEEDYIICSLYITIGSRWSIIASQLPGRTDNDIKNYWNTRLKK
	AtMYB88	At2g02820	SANT domain	HIVTWSPEEDDILRKQISLQGTENWAIIASKFNDKSTRQCRRRWYTYLNS	SANT domain	KRGGWSPEEDTLLCEAQRLFGNRWTEIAKVVSGRTDNAVKNRFTTLCKK
	AtMYB89	At5g39700	SANT domain	RGGHWTLSEDLKLKELVAVFGPQNWKFIGEKMEPRTSLSCRQRWFNQLDP	SANT domain	NKRNFTDEEEEKLLRAHILYGNKWSKIAKLFNRRTDHAVKNHWHSLMNR
	AtMYB90	At1g66390	SANT domain	RKGAWTAEEDSLLRLCIDKYGEGKWHQVPLRAGLNRCRKSCRLRWLNYLKP	SANT domain	KRGRLSNDEVDLLLRLHKLLGNRWSLIAGRLPGRTANDVKNYWNTHLSK
	AtMYB91	At2g37630	SANT domain	ERQRWSGEEDALLRAYVRQFGPREWHLVSERMNKPLNRDAKSCLERWKNYLKP	SANT domain	KKGSLTEEEQRLVIRLQEKHGNKWKKIAAEVPGRTAKRLGKWWEVFKEK
	AtMYB92	At5g10280	SANT domain	KKGPWTPDEDEKLVNYVQKHGHSSWRALPKLAGLNRCGKSCRLRWTNYLRP	SANT domain	KRGRFSPDEEQTILNLHSVLGNKWSTIANQLPGRTDNEIKNFWNTHLKK
	AtMYB93	At1g34670	SANT domain	KKGPWTPEEDQKLIDYIHKHGHGSWRALPKLADLNRCGKSCRLRWTNYLRP	SANT domain	KRGKFSAEEEQTILHLHSILGNKWSAIATHLQGRTDNEIKNFWNTHLKK
	AtMYB94	At3g47600	SANT domain	KKGPWTPEEDIILVSYIQEHGPGNWRSVPTHTGLRRCSKSCRLRWTNYLRP	SANT domain	KRGNFTEHEEKMILHLQALLGNRWAAIASYLPERTDNDIKNYWNTHLKK
	AtMYB95	At1g74430	SANT domain	RKGEWTAEEDRKLVVYINEHGLGEWGSLPKRAGLQRCGKSCRLRWLNYLRP	SANT domain	KRGKFTPQEEEEIIKYHALLGNRWAAIAKQMPNRTDNDIKNHWNSCLKK
	AtMYB96	At5g62470	SANT domain	KKGPWTPEEDIILVSYIQEHGPGNWRSVPTHTGLRCSKSCRLRWTNYLRP	SANT domain	KRGNFTEHEEKTIVHLQALLGNRWAAIASYLPERTDNDIKNYWNTHLKK
	AtMYB97	At4g26930	SANT domain	KKGPWTVAEDETLAAYVREYGEGNWNSVQKKTWLARCGKSCRLRWANHLRP	SANT domain	RKGSFTPEEERLIIQLHSQLGNKWARMAAQLPGRTDNEIKNYWNTRLKR
	AtMYB98	At4g18770	SANT domain	VKGQWTAEEDRVLIQLVEKYGLRKWSHIAQVLPGRIGKQCRERWHNHLRP	SANT domain	KKETWSEEEDRVLIEFHKEIGNKWAEIAKRLPGRTENSIKNHWNATKRR
	AtMYB99	At5g62320	SANT domain	RKGPWTVEEDGKLVDFLRARGNCGGGGGGWCWRDVPKLAGLRRCGKSCRLRWTNYLRP	SANT domain	KRGLFTEEEIQLVIDLHARLGNRWSKIAVELPGRTDNDIKNYWNTHIKR
	AtMYB100	At2g25230	SANT domain	DKVNWTESEDIKLKEIMALGPKNKWTKVAKKFEGRTGKQCRERWYNHARP	SANT domain	KKTAWSEEEDQILIEAHKVLGTKWVEIAQQLPGRSDNNIKNHWNTTKRR
	AtMYB101	At2g32460	SANT domain	KKGPWTTTEDAILTEYVRKHGEGNWNAVQKNSGLLRCGKSCRLRWANHLRP	SANT domain	KKGSFTPDEEKIIIDLHAKLGNKWARMASQLPGRTDNEIKNYWNTRMKR
	AtMYB102	At4g21440	SANT domain	KKGPWTSEEDQKLVDYIQKHGYGNWRTLPKNAGLQRCGKSCRLRWTNYLRP	SANT domain	KRGRFSFEEEETIIQLHSFLGNKWSAIAARLPGRTDNEIKNFWNTHIRK
	AtMYB103	At1g63910	SANT domain	KRGLWSPEEDEKLIRYITTHGYGCWSEVPEKAGLQRCGKSCRLRWINYLRP	SANT domain	RRGRFSPEEEKLIISLHGVVGNRWAHIASHLPGRTDNEIKNYWNSWIKK
	AtMYB104	At2g26950	SANT domain	TKSKWKPEEDRILKDYVIQYGDRTWTHVPKRTGLPHNPASCRFRWMNHLKP	SANT domain	KKGPFTDEEEKRVLQLHAVLGNKWSQMAREFPGRTDNEIKNFWNARRMR
	AtMYB105	At1g69560	SANT domain	SRGHWRPAEDTKLKELVAVYGPQNWNLIAEKLQGRSGKSCRLRWFNQLDP	SANT domain	NRRAFTEEEEERLMQAHRLYGNKWAMIARLFPGRTDNSVKNHWHVIMAR
	AtMYB106	At3g01140	SANT domain	KKGPWTPEEDQKLLAYIEEHGHGSWRSLPEKAGLQRCGKSCRLRWTNYLRP	SANT domain	KRGKFTVQEEQTIIQLHALLGNRWSAIATHLPKRTDNEIKNYWNTHLKK
	AtMYB107	At3g02940	SANT domain	KKGPWTPEEDQKLINHIRKHGHGSWRALPKQAGLNRCGKSCRLRWTNYLRP	SANT domain	KRGNFTAEEEQTIINLHSLLGNKWSSIAGHLPGRTDNEIKNYWNTHIRK
	AtMYB108	At3g06490	SANT domain	KRGPWTAEEDFKLMNYIATNGEGRWNSLSRCAGLQRTGKSCRLRWLNYLRP	SANT domain	RRGNITLEEQLLILELHSRWGNRWSKIAQYLPGRTDNEIKNYWRTRVQK
	AtMYB109	At3g55730	SANT domain	VKGPWSTEEDAVLTKLVRKLGPRNWSLIARGIPGRSGKSCRLRWCNQLDP	SANT domain	KRKPFSDEEDRMIISAHAVHGNKWAVIAKLLTGRTDNAIKNHWNSTLRR
	AtMYB110	At3g29020	SANT domain	SRGHWRISEDTQLMELVSVYGPQNWNHIAESMQGRTGKSCRLRWFNQLDP	SANT domain	NKRAFSDEEEERLLAAHRAFGNKWAMIAKLFNGRTDNALKNHWHVLMAR
	AtMYB111	At5g49330	SANT domain	KRGRWTAEEDEILTKYIQTNGEGSWRSLPKKAGLLRCGKSCRLRWINYLRR	SANT domain	KRGNITSDEEEIIVKLHSLLGNRWSLIATHLPGRTDNEIKNYWNSHLSR
	AtMYB112	At1g48000	SANT domain	RRGPWTVEEDMKLVSYISLHGEGRWNSLSRSAGLNRTGKSCRLRWLNYLRP	SANT domain	RRGDISLQEQFIILELHSRWGNRWSKIAQHLPGRTDNEIKNYWRTRVQK
	AtMYB113	At1g66370	SANT domain	RKGTWTTEEDILLRQCIDKYGEGKWHRVPLRTGLNRCRKSCRLRWLNYLKP	SANT domain	KRGKLCSDEVDLVLRLHKLLGNRWSLIAGRLPGRTANDVKNYWNTHLSK
	AtMYB114	At1g66380	SANT domain	RKGAWTAEEDSLLRQCIGKYGEGKWHQVPLRAGLNRCRKSCRLRWLNYLKP	SANT domain	KRGKFSSDEVDLLLRLHKLLGNRWSLIAGRLPGRTANDVKNYWNTHLSK
	AtMYB115	At5g40360	SANT domain	GKGQWTPTEDELLVRMVKSKGTKNWTSIAKMFQGRVGKQCRERWHNHLRP	SANT domain	KKNDWSEEEDQILIEVHKIVGNKWTEIAKRLPGRSENIVKNHWNATKRR
	AtMYB116	At1g25340	SANT domain	RKGPWTLEEDTLLTNYISHNGEGRWNLLAKSSGLKRAGKSCRLRWLNYLKP	SANT domain	KRGNLTPQEQLLILELHSKWGNRWSKISKYLPGRTDNDIKNYWRTRVQK
	AtMYB117	At1g26780	SANT domain	GRGHWRPAEDVKLKELVSIYGPQNWNLIAEKLQGRSGKSCRLRWFNQLDP	SANT domain	NRRAFTEEEEERLMQAHRLYGNKWAMIARLFPGRTDNSVKNHWHVVMAR
	AtMYB118	At3g27780	SANT domain	IKGQWTPEEDKLLVQLVDLHGTKKWSQIAKMLQGRVGKQCRERWHNHLRP	SANT domain	KKDGWTEEEDIILIKAHKEIGNRWAEIARKLPGRTENTIKNHWNATKRR
	AtMYB119	At5g58850	SANT domain	IKGQWTAEEDRKLIRLVRQHGERKWAMISEKLEGRAGKQCRERWHNHLRP	SANT domain	KKDGWSEEEERVLVESHMRIGNKWAEIAKLIPGRTENSIKNHWNATKRR
	AtMYB120	At5g55020	SANT domain	KKGPWTAAEDEILAAYVRENGEGNWNAVQKNTGLARCGKSCRLRWANHLRP	SANT domain	KKGSFTGDEERLIIQLHAQLGNKWARMAAQLPGRTDNEIKNYWNTRLKR
	AtMYB121	At3g30210	SANT domain	RKGPWTLEEDKLLAEYVTSHGEGRWSTVAKCAGLNRSGKSCRLRWVNYLRP	SANT domain	KRGQITPQEEGIILELHSLWGNKWSTIARYLPGRTDNEIKNYWRTHYKK
	AtMYB122	At1g74080	SANT domain	KKGAWTQEEDQKLIAYVQRHGEGGWRTLPDKAGLKRCGKSCRLRWANYLRP	SANT domain	KRGEFSQDEEDSIINLHAIHGNKWSAIARKIPRRTDNEIKNHWNTHIKK
	AtMYB123	At5g35550	SANT domain	NRGAWTDHEDKILRDYITTHGEGKWSTLPNQAGLKRCGKSCRLRWKNYLRP	SANT domain	KRGNISSDEEELIIRLHNLLGNRWSLIAGRLPGRTDNEIKNHWNSNLRK
	AtMYB124	At1g14350	SANT domain	HIVTWSQEEDVILREQITLHGTENWAIIASKFKDKSTRQCRRRWYTYLNS	SANT domain	KRGGWSPEEDMLLCEAQRVFGNRWTEIAKVVSGRTDNAVKNRFTTLCKK
	AtMYB125	At3g60460	SANT domain	KKGPWKAEEDEVLINHVKRYGPRDWSSIRSKGLLQRTGKSCRLRWVNKLRP	SANT domain	NGCKFSADEERTVIELQSEFGNKWARIATYLPGRTDNDVKNFWSSRQKR
	AtMYB3R1	At4g32730	SANT domain	TKGQWTPEEDEVLCKAVERFQGKNWKKIAECFKDRTDVQCLHRWQKVLNP	SANT domain	VKGPWSKEEDNTIIDLVEKYGPKKWSTISQHLPGRIGKQCRERWHNHLNP	SANT domain	NKNAWTQEEELTLIRAHQIYGNKWAELMKFLPGRSDNSIKNHWNSSVKK
	AtMYB3R2	At4g00540	SANT domain	TKGGWTAEEDQILTNVVKKYQGRNWKRIAECLPGSEENRRNDVQCQHRWLKVLDP	SANT domain	QKGAWKKEEDELLSELVKDYMENDRPPWSKISKELPGRIGKQCRERWHNHLNP	SANT domain	IKSPWTREEELILVQAQRGNGNKWAEIAKLLPGRTENNIKNHWNCSVKK
	AtMYB3R3	At3g09370	SANT domain	AKGGWTPEEDETLRQAVDTFKGKSWKNIAKSFPDRTEVQCLHRWQKVLNP	SANT domain	IKGPWTHEEDEKIVELVEKYGPAKWSIIAQSLPGRIGKQCRERWHNHLNP	SANT domain	NKDAWTTEEEVALMNAHRSHGNKWAEIAKVLPGRTDNAIKNHWNSSLKK
	AtMYB3R4	At5g11510	SANT domain	TRGQWTAEEDEILRKAVHSFKGKNWKKIAEYFKDRTDVQCLHRWQKVLNP	SANT domain	VKGPWTKEEDEMIVQLIEKYGPKKWSTIARFLPGRIGKQCRERWHNHLNP	SANT domain	NKEAWTQEEELLLIRAHQIYGNRWAELTKFLPGRSDNGIKNHWHSSVKK
	AtMYB3R5	At5g02320	SANT domain	AKGGWTPEEDETLRRAVEKYKGKRWKKIAEFFPERTEVQCLHRWQKVLNP	SANT domain	VKGPWTQEEDDKIVELVKKYGPAKWSVIAKSLPGRIGKQCRERWHNHLNP	SANT domain	RKDAWTVEEESALMNSHRMYGNKWAEIAKVLPGRTDNAIKNHWNSSLKK
	AtMYB4R1	At3g18100	SANT domain	KRRKWSTEENKNLAKGLKQEVQKILLSEAIERSSDLEGATYDIDTINESIGNLEITPEMIRQFLPKINWDSLDIKDRSAAECEARWMSSEDP	SANT domain	NHGPWTAAEDKNLLRTIEQTSLTDWVDIAVSLGTNRTPFQCLARYQRSLNP	SANT domain	LKKEWTAEEDDQLRTAVELFGEKDWQSVANVLKGRTGTQCSNRWKKSLRP	SANT domain	RKGTWSLEEDKRVKVAVTLFGSQNWHKISQFVPGRTQTQCRERWLNCLDP	SANT domain	NRGKWTEEEDEKLREAIAEHGYSWSKVATNLSCRTDNQCLRRWKRLYPH
	AtMYBCDC5	At1g09770	SANT domain	KGGVWKNTEDEILKAAVMKYGKNQWARISSLLVRKSAKQCKARWYEWLDP	SANT domain	KKTEWTREEDEKLLHLAKLLPTQWRTIAPIVGRTPSQCLERYEKLLDA
	AtMYBS1	At1g49010	SANT domain	VVATWSREEEKAFENAIALHCVEEEITEDQWNKMSSMVPSKALEEVKKHYQILLED	SANT domain	KGIPWTEEEHRLFLLGLDKFGKGDWRSISRNFVISRTPTQVASHAQKYFIR
	AtMYBS2	At5g08520	SANT domain	DGSVWSREDDIAFERALANNTDESEERWEKIAADVPGKSVEQIKEHYELLVED	SANT domain	KGIAWTEDEHRLFLLGLDKYGKGDWRSISRNFVVTRTPTQVASHAQKYFIR

## Sheet: PtrR2R3-MYBs domain
	Protein sequence data of MYBs Domain in Populus trichocarpa
	MYB Name	Locus Name	Domain1	Domain1 protein sequence	Domain2	Domain2 protein sequence
	PtrMYB001	Potri.001G250000.1	SANT	IKGQWTEEEDRKLIRLVKQFGVRKWAQIAEKLDGRAGKQCRERWHNHLRP	SANT	RKDSWSEEEERIMVGAHAKVGNRWAEIAKLIPGRTENAIKNHWNATKRR
	PtrMYB002	Potri.001G258700.1	SANT	KKGLWSPEEDDKLMNYILNNGQGCWSDVARNAGLQRCGKSCRLRWINYLRP	SANT	KRGAFSPQEEEMTIHLHSLLGNRWSQIAARLPGRTDNEIKNFWNSTIKK
	PtrMYB003	Potri.001G267300.1	SANT	RKGLWSPEEDEKLIKYMLTNGQGCWSEIARNAGLQRCGKSCRLRWINYLRP	SANT	KRGAFSPQEEELIIHLHSILGNRWSQIAARLPGRTDNEIKNFWNSTLKK
	PtrMYB004	Potri.001G347200.1	SANT	IKGQWTPQEDRLLVQSVKQYGIKKWSQIAKMLEGRVGKQCRERWHNHLRP	SANT	KKDAWSEEEDELLINAHREIGNRWAEIAKRLPGRTENTIKNHWNATKRR
	PtrMYB005	Potri.001G470500.1	SANT	KRGQWTPEEDNKLSSYIAQHGTRNWRLIPKNAGLQRCGKSCRLRWTNYLRP	SANT	KHGQFSDAEEQTIVKLHSVVGNRWSLIAAQLTGRTDNDVKNHWNTKLKK
	PtrMYB006	Potri.001G005100.1	SANT	KRGPWTPEEDELLVNYIKKEGEGRWRTLPKKAGLLRCGKSCRLRWMNYLRP	SANT	KRGQIADDEEDLILRLHRLLGNRWSLIAGRIPGRTDNEIKNYWNTHLSK
	PtrMYB007	Potri.001G036000.1	SANT	KKGPWTSAEDAILIEYVKKHGEGNWNAVQKHSGLFRCGKSCRLRWANHLRP	SANT	KKGAFTQEEEQLIIELHAKMGNKWARMAAHLPGRTDNEIKNYWNTRIKR
	PtrMYB008	Potri.001G075400.1	SANT	KRGLWSPEEDEKLIKYITIHGHGSWSSVPNLAGLERCGKSCRLRWINYLRP	SANT	KRGSITAKEERIIVDTHRILGNKWAQIAKHLPGRTDNEVKNFWNSCIKK
	PtrMYB009	Potri.001G086700.1	SANT	YRGPWTTKEDTLLINYIQAHGEGHWRSLPKKAGLLRCGKSCRLRWMNYLRP	SANT	KRGNITPDEDDLIIRLHSLLGNRWSLIAGRLPGRTDNEIKNYWNSHLSK
	PtrMYB010	Potri.001G099800.1	SANT	KRGLWSPEEDEKLIRYITTHGYGCWSEVPEKAGLQRCGKSCRLRWINYLRP	SANT	RRGRFTPEEEKLIISLHGVVGNRWAHIASHLPGRTDNEIKNYWNSWIKK
	PtrMYB011	Potri.001G169600.1	SANT	NKGAWTAEEDRKLAEVIATHGAKRWRTIASKAALNRCGKSCRLRWLNYLRP	SANT	KRGNISDQEEDLILRLHKLLGNRWSLIAGRLPGRTDNEIKNYWNSHLSK
	PtrMYB012	Potri.001G224500.2	SANT	KKGPWTSAEDAILIDYVKKHGEGNWNSVQKHSGLFRCGKSCRLRWANHLRP	SANT	KKGSFTPEEENRIIELHANMGNKWARMAAEVGNLIPDLKCVRIHNVVWEEEIGRRGEIGSSGEKKLPGRTDNEIKNYWNTRTKR
	PtrMYB014	Potri.004G115600.1	SANT	RKGPWTPEEDKLLSEYVSSNGEGRWSSVSRCSGLNRSGKSCRLRWVNYLRP	SANT	KRGQITPQEEGIIIELHALWGNKWSTIARYLPGRTDNEIKNYWRTHFKK
	PtrMYB015	Potri.004G118000.1	SANT	RKGPWTPEEDKLLSEYVSLNGEGRWSSVSRCSGLNRSGKSCRLRWVNYLRP	SANT	KRGQITPQEEGIIIELHALWGNKWSTIARYLPGRTDNEIKNYWRTHFKK
	PtrMYB016	Potri.004G026600.1	SANT	KRGAWSPEEDQKLIAYINRHGIRNWIEMPKAAGLLRSGKSCRLRWMNYLRP	SANT	KRGNFSMEEVETILKLHGILGNRWSAIAAKLPGRTDNEIKNFWNTRLKK
	PtrMYB017	Potri.004G033100.1	SANT	KKGPWTPEEDQKLVDYIQKHGYGNWRTLPKNAGLQRCGKSCRLRWTNYLRP	SANT	KRGRFSFEEEETIIQLHSILGNKWSAIAARLPGRTDNEIKNYWNTHIRK
	PtrMYB018	Potri.004G086300.1	SANT	KKGPWTSDEDKKLINFILANGQCCWRAVPKLAGLLRCGKSCRLRWTNYLRP	SANT	KRGLLSEYEEKMVIDLHAQLGNRWSKIASHLPGRTDNEIKNHWNTHIKK
	PtrMYB019	Potri.009G096000.1	SANT	VKGPWSPEEDDLLKHLVIKHGPRNWTMIARAVPGRSGKSCRLRWCNQLSP	SANT	EHRAFTREEDEIIINAHAKYGNKWATIARLLDGRTDNAIKNHWNSTLKR
	PtrMYB020	Potri.009G061500.1	SANT	RKGLWSPEEDEKLIKYMLTNGQGCWSDIARNAGLQRCGKSCRLRWINYLRP	SANT	KRGAFSPQEEELIIHLHTILGNRWSQIAARLPGRTDNEIKNFWNSTLKK
	PtrMYB021	Potri.009G053900.1	SANT	RKGLWSPEEDDKLMNYMLNNGQGCWSDVARNAGLQRCGKSCRLRWINYLRP	SANT	KRGAFSPQEEEMIIHLHSLLGNRWSQIAARLPGRTDNEIKNFWNSTIKK
	PtrMYB022	Potri.009G044100.1	SANT	IKGQWTEEEDRKLIRLVKQFGVRKWAQIAERVAGRAGKQCRERWHNHLRP	SANT	KKDSWSEEEEIILVEAHTKVGNRWAEIAKLIPGRTENAIKNHWNATKRR
	PtrMYB023	Potri.009G027300.1	SANT	RKGPWTEQEDILLINFVNLFGDRRWDFIAKVSGLNRTGKSCRLRWVNYLHP	SANT	KRGKMTPQEERLVLELHARWGNRWSRIARKLPGRTDNEIKNYWRTHTRK
	PtrMYB024	Potri.009G018700.1	SANT	KKGPWTSAEDAILIDYVKKHGEGNWNAVQKHSGLFRCGKSCRLRWANHLRP	SANT	KKGAFTPEEENRIIELHATMGNKWARMAAELPGRTDNEIKNYWNTRIKR
	PtrMYB025	Potri.009G007100.1	SANT	KKGPWSPEEDSKLKEYIEKYGTGGNWIALPQKAGLKRCGKSCRLRWLNYLRP	SANT	KHGEFSDEEDRVICSLFANIGSRWSIIAAQLPGRTDNDIKNYWNTKLKK
	PtrMYB026	Potri.005G063200.1	SANT	HRGHWRPAEDEKLRQLVDQYGPHNWNFIAEHLQGRSGKSCRLRWYNQLDP	SANT	NKRPFTEEEEERLLRAHHIQGNRWASIARLFPGRTDNAVKNHYHVVMAR
	PtrMYB027	Potri.005G074500.1	SANT	KKGPWTPEEDQKLVKYIQKHGHGSWRALPKLAGLNRCGKSCRLRWTNYLRP	SANT	KRGKFSQEEEQTILNLHSILGNKWSAIAGHLPGRTDNEIKNFWNTHLKK
	PtrMYB028	Potri.005G096600.1	SANT	MRGPWSPAEDLRLITFIQKHGHENWRALPKQAGLLRCGKSCRLRWINYLRP	SANT	KRGNFSKEEEDTIIKLHQTLGNKWSKIASHFPGRTDNEIKNVWNTHLKK
	PtrMYB029	Potri.005G142600.1	SANT	IKGPWSPEEDEALKKLVQRHGPRNWSLISKSIPGRSGKSCRLRWCNQLSP	SANT	EHRAFTPEEDDRIIRAHARFGNKWATIARLLNGRTDNAIKNHWNSTLKR
	PtrMYB030	Potri.005G164900.1	SANT	KKGPWTPEEDQKLVDYIQKHGHGSWRALPKLADLNRCGKSCRLRWTNYLRP	SANT	KRGKFSQDEEQTILHLHSIIGNKWSTIATHLPGRTDNEIKNFWNTHLKK
	PtrMYB031	Potri.007G106100.1	SANT	HRGHWRPAEDEKLRQLVDQYGPQNWNFIAEHLQGRSGKSCRLRWYNQLDP	SANT	NKRPFTEDEEERLLKAHQIHGNRWASISRLFPGRTDNAVKNHYHVVMAR
	PtrMYB032	Potri.007G093900.1	SANT	KKGPWTSEEDQKLVKYIQKHGHGSWRALPKLSGLNRCGKSCRLRWTNYLRP	SANT	KRGKFSQEEEQTILNLHSVLGNKWSAIASHLPGRTDNEIKNFWNTHLKK
	PtrMYB033	Potri.007G048900.1	SANT	IKGPWSPEEDEALQKLVQKHGARNWSLISKSIPGRSGKSCRLRWCNQLSP	SANT	EHRPFTPDEDDTIIRAHARFGNKWATIARLLYGRTDNAIKNHWNSTLKR
	PtrMYB034	Potri.010G123000.1	SANT	RRGPWTLEEDTLLTRYIARNREGRWNMLAKCAGLKRTGKSCRLRWLNYLKP	SANT	KRGNLTPQEQLLILELHSKLGNRWSKIAQHLPGRTDNEIKNYWRTKVQK
	PtrMYB035	Potri.010G141000.1	SANT	KKGRWTAEEDEVLTKYILANGEGSWKSLPKNAGLLRCGKSCRLRWINYLRA	SANT	KRGNITKEEEETIVKLHTALGNRWSFIAAQLPGRTDNEIKNYWNSHLSR
	PtrMYB036	Potri.010G149900.1	SANT	RRGPWTVEEDFKLIDYIATHGEGRWNSLARCAGLKRTGKSCRLRWLNYLRP	SANT	RRGNITLEEQLMILELHSRWGNRWSKIAQHLPGRTDNEIKNYWRTRVQK
	PtrMYB038	Potri.010G165700.1	SANT	KKGPWTPEEDQKLLAYVEEHGHGSWRALPAKAGLQRCGKSCRLRWTNYLRP	SANT	KRGKFSLQEEQTIIQLHALLGNRWSVIATHLPKRTDNEIKNYWNTHLKK
	PtrMYB039	Potri.010G167500.2	SANT	ARGHWRPAEDTKLKELVALYGPQNWNLIAEKLEGRSGKSCRLRWFNQLDP	SANT	NRKAFTEEEEERLMQTHRLYGNKWAMIARLFPGRTDNAVKNHWHVIMAR
	PtrMYB040	Potri.010G174500.1	SANT	QRGLWSPEEDEKLVKYIATHGHGSWSSVPKFAGLKRCGKSCRLRWLNYLRP	SANT	KRGCFSALEEQVIIDAHRILGNRWSQISKHLPGRTDNEVKNFWNSRIKK
	PtrMYB041	Potri.010G195000.1	SANT	VKGPWSPEEDAVLSQLVSKFGARNWSLIARGIPGRSGKSCRLRWCNQLDP	SANT	KRKPFTDEEDRIIIAAHAKHGNKWAAIARLLPGRTDNSIKNHWNSTLRR
	PtrMYB042	Potri.010G004300.1	SANT	RKGLWSPDEDEKLLRYITEHGHGCWSSVPKLAGLERCGKSCRLRWINYLRP	SANT	KRTRFSSQEENLVIQLQSVLGNRWSRIAAQLPGRTDNEIKNLWNSSIKK
	PtrMYB043	Potri.011G041600.1	SANT	KKGPWTPDEDQKLIDYIQKHGYGNWRTLPKNAGLQRCGKSCRLRWTNYLRP	SANT	KRGRFSFEEEETIIQLHGILGNKWSAIAARLPGRTDNEIKNYWNTHIRK
	PtrMYB044	Potri.011G040400.1	SANT	KRGTWSADEDQMLRAYIKRYGIWNWNEMPKAAGLSRSGKSCRLRWMNYLRP	SANT	KRGNLSKEEVQTIIKLHEMLGNRWSTIAAKLPGRTDNEIKNFWNTYLRN
	PtrMYB045	Potri.011G040300.1	SANT	KRGTWDPDEDQKLRAYIKRHSIWNWNEMPRAAGLLRSGKSCRLRWMNYLRP	SANT	KRGSFSKEEVQTIIKLQEMLGNRWSTIAAKLPGRTDNDIKNFWNTHVRN
	PtrMYB046	Potri.011G040200.1	SANT	KRGAWDPDEDQILRAYIMRYGTRNWNEMPKAAGLLRSGKSCRFRWMNYLRP	SANT	KRGNFSKEEVQTIIKLHEMLGNRWSAIAEKLPGRTDNDIKNFWNTHWRK
	PtrMYB047	Potri.013G148600.1	SANT	KKGPWTPEEDQKLTAYIQLQGPGNWRSLPKNAGLQRCGKSCRLRWTNYLRP	SANT	KRGRFSFEEEESIIQLHSILGNKWSAIAARLPGRTDNEIKNYWNTHIRK
	PtrMYB048	Potri.013G149100.1	SANT	RKGSWSIEEDEKLRVYIQKYGHWNWRQLPKFAGLSRCGKSCRLRWMNYLRP	SANT	KRGNFSEEEDNLIIQMHEELGNKWSIISGKLPGRTDNEIKNHWHTNLSK
	PtrMYB049	Potri.013G149200.1	SANT	KKGAWTPEEDRKLMAYVTRYGCWNWRQLPKFAGLQRCGKSCRLRWLNYLRP	SANT	KRGNYSKEEEETIISLHETMGNRWSAIAAQLPGRTDNEIKNHWHTNLKK
	PtrMYB050	Potri.013G056400.1	SANT	KRGPWTPEEDELLANYIKNDGEGRWRTLPKQAGLLRCGKSCRLRWMNYLRP	SANT	KRGRIAPDEEDLILRLHRLLGNRWSLIAGRIPGRTDNEIKNYWNTHLSK
	PtrMYB051	Potri.013G056500.1	SANT	KRGPWTPEEDEILANYIKKDGEGRWRTLPKRAGLLRCGKSCRLRWMNYLRP	SANT	KRGRIAPDEEDLILRLHRLLGNRWSLIAGRIPGRTDNEIKNYWNTHLSK
	PtrMYB052	Potri.013G067000.1	SANT	ARGHWRPAEDAKLKELVAQYGPQNWNLIAENLEGRSGKSCRLRWFNQLDP	SANT	NRRAFAEEEEERLLAAHRLYGNKWAMIARLFPGRTDNAVKNHWHVIMAR
	PtrMYB053	Potri.013G067500.1	SANT	KKGPWTPEEDIILVSYIQEHGPGNWRSVPTNTGLLRCSKSCRLRWTNYLRP	SANT	KRGNFTPHEEGMIIHLQALLGNKWAAIASYLPQRTDNDIKNYWNTHLKK
	PtrMYB055	Potri.014G111200.1	SANT	RKGLWSPEEDEKLLRHITKYGHGCWSSVPKQAGLQRCGKSCRLRWINYLRP	SANT	KRGTFSQQEENLIIELHAVLGNRWSQIAAQLPGRTDNEIKNLWNSCLKK
	PtrMYB056	Potri.014G122700.1	SANT	KKGRWTAEEDEKLTKYIQANGEGSWRSLPKNAGLLRCGKSCRLRWINYLAA	SANT	KRGNISAEEEEIIINLHASLGNRWSLIASHLPGRTDNEIKNYWNSHLSR
	PtrMYB057	Potri.T011400.1	SANT	NKGAWTKEEDERLINYIKSHGEGCWRSLPKAAGLLRCGKSCRLRWINYLRP	SANT	KRGNFSDEEDELIINLHSLLGNKWSLIAARLPGRTDNEIKNYWNTHIKR
	PtrMYB058	Potri.019G018200.1	SANT	KKGPWTPEEDQILVSYIRSYGHGNWRALPKQAGLLRCGKSCRLRWINYLRP	SANT	KRGNFSNEEEETIIKLHQILGNRWSAIAARLPAGRTDNEIKNYWHSHLKK
	PtrMYB059	Potri.019G050900.1	SANT	KKGPWTPEEDQKLIDYIQKHGHGSWRALPMLAGLNRCGKSCRLRWTNYLRP	SANT	KRGNFSEEEQQIIIDFHQVLGNKWSAIAQHLPGRTDNEIKNFWNTHLKK
	PtrMYB060	Potri.019G036300.1	SANT	KKGPWTPEEDELLANYIRKEGEGRWRTLPKRAGLLRCGKSCRLRWMNYLRP	SANT	KRGRIAPDEEDLILRLHRLLGNRWSMIAGRIPGRTDNEIKNYWNTCLSK
	PtrMYB061	Potri.019G036400.1	SANT	KKGPWTPEEDELLANYIRKEGEGRWRTLPKRAGLLRCGKSCRLRWMNYLRP	SANT	KRGRIAPDEEDLILRLHRLLGNRWSMIAGRIPGRTDNEIKNYWNTCLSK
	PtrMYB062	Potri.019G040900.1	SANT	ARGHWRPAEDAKLKELVAQYGPQNWNLIAENLEGRSGKSCRLRWFNQLDP	SANT	NRKAFTEEEEERLLAAHRLYGNKWAMISRLFPGRTDNAVKNHWHVIMAR
	PtrMYB063	Potri.019G118900.1	SANT	KKGAWTPEEDMKLMAYVTRYGSWNWRQLPKYAGLQRCGKSCRLRWLNYLRP	SANT	KRGNYTKEEEEIIISLHETLGNRWSAIAAQLPGRTDNEIKNHWHTNLKK
	PtrMYB064	Potri.019G118800.1	SANT	KKGAWSEEEDDKLREHIEKYGLWNWREIPKFAGLSRCGKSCRLRWMNYLRP	SANT	KHGNYTKEEEDLILKLHEKHGNKWSIIAAKLPGRTDNEVKNYWHAHLKK
	PtrMYB065	Potri.019G118700.1	SANT	RKGAWSKEEDDKLRVYVQKYGHWNWRQLPRFAGLSRCGKSCRLRWMNYLRP	SANT	KRGNFSDEEDNLIIQMHEELGNKWSIIAGKLPGRTDNEIKNHWHTNLSK
	PtrMYB066	Potri.015G046200.1	SANT	RRGPWTLEEDTLLVHYIGRHGEGRWNLLAKRAGLRRTGKSCRLRWLNYLKP	SANT	KRGNLTPQEQLLILDLHSKWGNRWSKIAQHLPGRTDNEIKNYWRTRVQK
	PtrMYB070	Potri.015G067700.1	SANT	KRGLWTADEDAKILAHVAKHGTGNWTAVPKKAGLQRCGKSCRLRWTNYLSP	SANT	KHDNFTPQEEEMIIRLHAAIGSRWSIIAQQLPGRTDNDVKNCWNARLRK
	PtrMYB071	Potri.015G075600.1	SANT	RKGLWTVEEDRILMDYVKVHGKGKWNRAAKVAGLKRGGKSCRLRWMNYLSP	SANT	KRGAFSEEEDDLIIRLHKLLGNRFLFISWSLIAGRIPGRTDNQVKNHWNTHLSI
	PtrMYB072	Potri.015G075800.1	SANT	RKAFWTAEEDRILMDYVKAHGKGKWNPKRFECCGLGLKRCGKSCRLRWINYLSP	SANT	KHGGFSEEEDDLIIRLHKLLGNRWSLIAGRVPGRTDNQVKNHWNTRISK
	PtrMYB073	Potri.015G077700.1	SANT	VKGQWTTEEDRILIQLVEQNGVRKWCHVAQMLPGRIGKQCRERWHNHLRP	SANT	KKDTWSVEEDKVLIQAHSELGNRWAEIAKMLPGRTENSIKNHWNATKRK
	PtrMYB074	Potri.015G082700.1	SANT	RKGLWSPEEDEKLLNYITRFGVGCWSSVPKLAGLQRCGKSCRLRWINYLRP	SANT	KRGMFSQQEEDLIISLHEVLGNRWAQIAAQLPGRTDNEIKNLWNSYLKK
	PtrMYB075	Potri.015G129100.1	SANT	KKGPWTAEEDKKLVSFILSHGQCCWRAVPKLAGLRRCGKSCRLRWTNYLRP	SANT	KRGLLNDDEEKLVIDLHARLGNRWSKIAARLPGRTDNEIKNHWNTHIKK
	PtrMYB076	Potri.015G143400.1	SANT	RKGLWSPEEDQRLRNYVLKHGHGCWSSVPINAGMLAEEWKSCRLRWINYLRP	SANT	KRGTFSAQEEETILALHHMLGNKWSQIAQHLPGRTDNEIKNHWHSYLKK
	PtrMYB077	Potri.015G143500.1	SANT	KKGPWTPEEDHLLVQYIQKNGFGSWHSLPKKAGLFRCGKSCRLRWTNYLRP	SANT	KRGRFSPAEEATIIHLHGILGNRWAHIASQLPGRTDNEIKNFWNSHLKK
	PtrMYB079	Potri.016G099200.1	SANT	KRGPWSPEEDAKLKEYMAKHGTGGNWIALPQKAGLKRCGKSCRLRWLNYLRP	SANT	KHGEFSDDEDRIICSLYANIGSRWSIIAAQLPGRTDNDIKNYWNTKLKK
	PtrMYB080	Potri.017G075000.1	SANT	KRGLWTPEEDAKILAYVSNHGIGNWTSVPKKAGLNRCGKSCRLRWTNYLRP	SANT	KHERFAPEEEELIIKLHKAIGSRWSLIAKKLPGRTDNDVKNYWNTKLRK
	PtrMYB081	Potri.017G082500.1	SANT	KKGPWTPEEDIILVSYIQEHGPGNWRAVPTSTGLLRCSKSCRLRWTNYLRP	SANT	KRGNFTDHEEKMIIHLQALLGNRWAAIASYLPQRTDNDIKNFWNTHLKK
	PtrMYB082	Potri.017G085200.1	SANT	NRGHWRPAEDSKLKELVALYGPQNWNLIAEKLRGRSGKSCRLRWFNQLDP	SANT	NRTAFNEDEEERLMAAHRVYGNKWALIARFFPGRTDNAVKNHWHIVMAR
	PtrMYB083	Potri.017G086300.1	SANT	KKGPWTPEEDQKLLAYIEEHGHGSWRALPAKAGLQRCGKSCRLRWTNYLRP	SANT	KRGKFSLQEEQTIIQLHALLGNRWSAIATHLPKRTDNEIKNYWNTHLKK
	PtrMYB084	Potri.018G127700.1	SANT	KKGLWKPEEDLILKTYVETHGEGNWSTVSKKSGLMRGGKSCRLRWKNYLRP	SANT	KRGGMSQEEEDMIIRMHKLLGNRWSLIAGRLPGRTDNEVKNYWNTHLNK
	PtrMYB085	Potri.018G058800.2	SANT	KRGPWSPEEDATLKSYLETHRGTGGNWIALPQKAGLKRCGKSCRLRWLNYLRP	SANT	KHGGFTEEEDNIICALYSQMGSRWSLIASQLPGRTDNDVKNYWNTKLKR
	PtrMYB086	Potri.018G049600.1	SANT	NRGAWTALEDKILMAYIKAHGEGNWRNLPERAGLKRCGKSCRLRWLNYLRP	SANT	KRGNISHDEEELIIRLHNLLGNRWSLIAGRLPGRTDNEIKNYWNTTLGK
	PtrMYB087	Potri.018G049200.1	SANT	NRGAWTALEDKTLMAYIKAHGEGNWRNLPERAGLKRCGKSCRLRWLNYLRP	SANT	KRGNISHDEEELIIRLHNLLGNRWSVIAGRLPGRTDNEIKNYWNTTLGK
	PtrMYB088	Potri.018G095900.1	SANT	KKGPWSPEEDAKLKAYIDQFGTGGNWIALPQKVGLKRCGKSCRLRWLNYLRP	SANT	KHGGFSEEEDNIICSLYISIGSRWSIIAAQLPGRTDNDIKNYWNTRLKK
	PtrMYB090	Potri.015G033600.1	SANT	TRGHWRPAEDEKLKELVEKYGPHNWNAIAEKLHGRSGKSCRLRWFNQLDP	SANT	NRSPFTEEEEERLLASHRIHGNRWAVIARLFPGRTDNAVKNHWHVIMAR
	PtrMYB091	Potri.017G112300.1	SANT	ERQRWQPEEDAILRAYVKQYGPKEWNLISQRVEASGKTLNRDPKSCLERWKNYLKP	SANT	KKGCLTPEEQALVISLQAKYGNKWKKIASEVPGRTAKRLSKWWEVFKEK
	PtrMYB092	Potri.001G118800.1	SANT	KKGPWTAEEDKKLINFILTNGQCCWRAVPKLAGLRRCGKSCRLRWTNYLRP	SANT	KRGLLTEAEEQLVIDLHARLGNRWSKIAARLPGRTDNEIKNHWNTHIKK
	PtrMYB093	Potri.004G138000.1	SANT	NKGAWTKEEDERLVNYIKAQGEGCWRSLPKAAGLLRCGKSCRLRWINYLRP	SANT	KRGNFSDEEDELIINLHSLLGNKWSLIAARLPGRTDNEIKNYWNTHIKR
	PtrMYB094	Potri.011G167600.1	SANT	KRGQWTPEEDNKLSSYIAQHGTRNWRLIPKNAGLQRCGKSCRLRWTNYLRP	SANT	KHGQFSDAEEHTIVKLHSVVGNRWSLIAAQLPGRTDNDVKNHWNTKLKR
	PtrMYB097	Potri.006G275900.1	SANT	NKGAWTPLEDEMLVDYVKIHGEGKWSNIVKETGLKRCGKSCRLRWMNYLRP	SANT	KRGNISDDEEDLIIRLHKLLGNRWSLIAGRLPGRTDNEIKNYWHTNIAK
	PtrMYB098	Potri.017G099500.1	SANT	RKGPWTPEEDKLLIEYVSLHGEGRWSSVSRCPGLNRSGKSCRLRWVNYLRP	SANT	KRGQITPQEEGIIIELHALLGNKWSTIARYLPGRTDNEIKNYWRTHSKK
	PtrMYB099	Potri.004G215100.1	SANT	KKGPWSPEEDSKLKEYIEKYGTGGNWIALPQKAGLKRCGKSCRLRWLNYLRP	SANT	KHGEFSDEEDRVICSLFASIGSRWSIIAAQLPGRTDNDIKNYWNTKLKK
	PtrMYB100	Potri.006G170800.1	SANT	KRGPWSPEEDAKLKAYIDHFGTGGNWIALPQKIGLKRCGKSCRLRWLNYLRP	SANT	KHGGFSEEEDNIICNLYISIGSRWSVIAAQLPGRTDNDIKNYWNTRLKK
	PtrMYB101	Potri.018G005300.2	SANT	NKGAWTPLEDKMLMDYLKIHGEGKWSNIVKETGLKRCGKSCRLRWMNYLRP	SANT	KRGNFSEDEEDLIIRLHKLLGNRWSLIAGRLPGRTDNEIKNYWHTTIAK
	PtrMYB102	Potri.006G123400.1	SANT	KKGPWSPEEDAKLKEYLEKQGTGGNWIALPQKAGLKRCGKSCRLRWLNYLRP	SANT	KHGEFSDDEDRIICSLYANIGSRWSIIAAQLPGRTDNDIKNYWNTKLKK
	PtrMYB103	Potri.006G122100.1	SANT	RKGSWQEEEDERLTASATLLGERKWDSIARLSGLMRSGKSCRMRWLNYLQP	SANT	KRGHISAEEEQIIIQFHGQWGNKWARIARRLPGRTDNEIKNYWRTHMRK
	PtrMYB105	Potri.014G035100.1	SANT	IKGPWSAEEDRILTRLVEQHGPRNWSLISRYIKGRSGKSCRLRWCNQLSP	SANT	QHRPFSPVEDETILAAHARFGNRWATIARLLPGRTDNAVKNHWNSTLKR
	PtrMYB108	Potri.001G197000.1	SANT	KRGLWSPEEDEKLANYISTYGHGCWSSVPKLAGLQRCGKSCRLRWINYLRP	SANT	KRGSFSPQEAALIIELHSILGNRWAQIAKHLPGRTDNEVKNFWNSSIKK
	PtrMYB109	Potri.002G096800.1	SANT	KKGPWTPEEDEKLVDHIKKHGQGSWRALPKLAGLNRCGKSCRLRWTNYLRP	SANT	KRGKFSQDEEQTILHLHSIHGNKWSAIATHLPGRTDNEIKNFWNTHLKK
	PtrMYB110	Potri.002G228700.1	SANT	KKGPWTVAEDAILIEYVKKHGEGNWNSVQKNFRLMRCGKSCRLRWANHLRP	SANT	KKGSFTPDEEKIIIELHAKHGNKWARMASQLPGRTDNEIKNYWNTRMKR
	PtrMYB111	Potri.002G198100.1	SANT	KKGRWTAEEDEKLAKYIQANGEGSWRSMPKNAGLLRCGKSCRLRWINYLRA	SANT	KRGNISTEEEEIIVQLHASLGNRWSLIASYLPGRTDNEIKNYWNSHLSR
	PtrMYB112	Potri.002G113700.2	SANT	KKGPWSPEEDAKLKSYIEQHGTGGNWIALPQKIGLKRCGKSCRLRWLNYLRP	SANT	KHGGFSEEEDNIICSLYISIGSRWSIIAAQLPGRTDNDIKNYWNTRLKK
	PtrMYB113	Potri.017G126000.1	SANT	RKGAWTREEDILLRDCVEKYGEGRWHQVSSKAGLNRCRKSCRLRWLSYLKP	SANT	KRGQYSEDEEDLIIKLHRLLGNRQVKMWSLIAGRLPGRTANDLKNYWNTNLSK
	PtrMYB115	Potri.002G173900.1	SANT	RRGPWTPREDALLTEYIQAHGEGHWRSLPKKSGLLRCGKSCRLRWMNYLRP	SANT	KRGNITPDEDDLIIRMHSLLGNRWSLIAGRLPGRTDNEIKNHWNTHLSK
	PtrMYB117	Potri.017G125900.1	SANT	RKGAWTEEEDILLRKCVEKYGEGRWCQIPLKAGLNRCRKSCRMRWLNYLKP	SANT	KRGQFSVGEVDLIIRLHKLLGNRQVKMWSLIAGRLPGRTANDVKNYWNTNLRK
	PtrMYB118	Potri.017G125600.1	SANT	RKGAWTEEEDILLRKCVEKYGEGRWHEVPSRAGLNRCRKSCRMRWLNYLKP	SANT	KRGQFSVDEVDLIIRLHKLLGNRQVKMWSLIAGRLSGRTANDVKNYWNSNQRK
	PtrMYB119	Potri.017G125800.1	SANT	RKGAWTEEEDILLRKCVEKYGEGRWCQIPLQAGLNRCRKSCRMRWLNYLKP	SANT	NRGQFSVGEVDLIIRLHKLLGNRQVKMWSLIAGRLPGRTANDVKNYWNTNLRK
	PtrMYB120	Potri.017G125700.1	SANT	RKGAWTEEEDILLRKCVEKYGEGRWHQVPSKTGLNRCRKSCRLRWLNYLKP	SANT	KRGQFSVDEVDLIIRLHKLLGNRQVQMWSLIAGRLPGRTANDVKNYWNTNLRK
	PtrMYB121	Potri.002G185900.1	SANT	RKGLWSPEEDEKLLSHITKYGHGCWSSVPKQAGLQRCGKSCRLRWINYLRP	SANT	KRGTFSHLEENLIIELHAVLGNRWSQIAAQLPGRTDNEIKNLWNSCLKK
	PtrMYB122	Potri.002G128900.1	SANT	IKGPWSSEEDMILTGLVERHGPKNWSLISRYIKGRSGKSCRLRWCNQLSP	SANT	EHRPFSPAEDEAILVAHARYGNRWATIARLLPGRTDNAVKNHWNSTLKR
	PtrMYB123	Potri.003G144200.1	SANT	QRGPWTTREDTLLINYIQAHGEGHWRSLPKKAGLLRCGKSCRLRWMNYLRP	SANT	KRGNITPDEDDLIIRLHSLLGNRWSLIAGRLPGRTDNEIKNYWNSHLSK
	PtrMYB124	Potri.003G189700.1	SANT	KKGPWTSAEDAILIEYVKKHGEGNWNSVQKHSGLFRCGKSCRLRWANHLRP	SANT	KKGAFTHEEEQLIIELHAKMGNKWARMAAHLPGRTDNEIKNYWNTRIKR
	PtrMYB125	Potri.003G114100.1	SANT	KKGPWTAEEDKKLINFILTNGQCCWRAVPKLAGLRRCGKSCRLRWTNYLRP	SANT	KRGLLTEAEEQLVIDLHARLGNRWSKIAARLPGRTDNEIKNHWNTHIKK
	PtrMYB126	Potri.003G219900.1	SANT	KRGPWTPEEDELLANYIKKEGEGRWRTLPKKAGLLRCGKSCRLRWMNYLRP	SANT	KRGQISPDEEDLILRLHRLLGNRWSLIAGRIPGRTDNEIKNYWNTHLSK
	PtrMYB127	Potri.003G155700.1	SANT	KRGLWSPDEDEKLIKYITTHGHGSWSSVPKLAGLQRCGKSCRLRWINYLRP	SANT	KRGSFTAQEESIIVEIHRMLGNRWAQIAKHLPGRTDNEVKNFWNSCIKK
	PtrMYB128	Potri.003G132000.1	SANT	KRGLWSPEEDEKLIRYITTHGYGCWSEVPEKAGLQRCGKSCRLRWINYLRP	SANT	RRGRFTPEEEKLIISLHGVVGNRWAHIASHLPGRTDNEIKNYWNSWIKK
	PtrMYB129	Potri.003G079100.1	SANT	SKGAWTAEEDNKLAHCVEVHGAKRWKTVALKSGLNRCGKSCRLRWMNYLRP	SANT	KRGNISCDEEDLIIRLHKLLGNRWSLIAGRLPGRTDNEIKNYWNSHLSK
	PtrMYB130	Potri.003G094200.1	SANT	KKGPWTPDEDEKLIDYIKRNGHENWKALPMLAGLNRCGKSCRLRWTNYLRP	SANT	KRGKFSEEEERVIVNLHSALGNKWSRIANHLPGRTDNEIKNFWNTHIRK
	PtrMYB131	Potri.003G123800.1	SANT	VKGTWTKEEDDCIMELVGKHGCRKWSVIAKSLPGRVGKQCRERWFNHLNP	SANT	NRAPWTKEEEMTLTYYREIYGNKWAKIARFLPGRSDNAIKNYWNCVLKK
	PtrMYB133	Potri.006G234200.1	SANT	KRGPWSPEEDATLKSYLETHGTGGNWIALPQKAGLKRCGKSCRLRWLNYLRP	SANT	KHGGFTEEEDNIICTLYSQMGSRWSLIAAQLPGRTDNDVKNYWNTKLKK
	PtrMYB134	Potri.006G221800.1	SANT	NRGAWTALEDKILTAYIKAHGEGKWRNLPKRAGLKRCGKSCRLRWLNYLRP	SANT	KRGNISNDEEELIVRLHKLLGNRWSLIAGRLPGRTDNEIKNYWNTTLGK
	PtrMYB135	Potri.006G066400.1	SANT	KKGLWKPEEDLILKTYVETHGEGNWSTVSKRSGLMRCGKSCRLRWKNYLRP	SANT	RRGGMSQDEEDMIIRMHKLLGNRWSLIAGRLPGRTDNDVKNYWNTHLNK
	PtrMYB136	Potri.008G088000.1	SANT	TRGHWRPAEDTQLKKLVALYGPQNWNLIAEKLEGRSGKSCRLRWFNQLDP	SANT	NRKAFTEEEEERLMQAHRLYGNKWAMIARLFPGRTDNAVKNHWHVIMAR
	PtrMYB137	Potri.008G081600.1	SANT	KRGLWSPEEDEKLVKYITSHGHGSWSSVPKFAGLKRCGKSCRLRWINYLRP	SANT	KRGSFSAEEEQIIIDVHRILGNRWAQIAKHLPGRTDNEVKNFWNSCIKK
	PtrMYB138	Potri.008G089700.1	SANT	KKGPWTPEEDQKLLAYIEEHGHGSWRALPAKAGLRRCGKSCRLRWTNYLRP	SANT	KRGKFNLQEEQSIIQLHALLGNRWSAIATHLPKRTDNEIKNYWNTHLKK
	PtrMYB139	Potri.008G180800.1	SANT	KRGTWSVEEDQKLMNFILSNGIKCWRHVPKLAGLLRCGKSCRLRWMNYLRP	SANT	KRGAFSEAEEDHLVELHSRLGNRWSKIAAFFPGRTDNEIKNHWNTRIKK
	PtrMYB140	Potri.008G070900.1	SANT	IKGSWSPQEDATLIKLVEQHGPRNWSMISTGIPGRSGKSCRLRWCNQLSP	SANT	QHRPFTPAEDAKIVQAHAIHGNKWATIARLLPGRTDNAIKNHWNSTLRR
	PtrMYB142	Potri.012G055600.1	SANT	RRGPWTLEEDTLLVHYIARHGEGRWNLLAKRAGLRRTGKSCRLRWLNYLKP	SANT	KRGNLTPQEQLLILDLHSKWGNRWSKIAQHLPGRTDNEIKNYWRTRVQK
	PtrMYB143	Potri.012G080400.1	SANT	RKGLWTEEEDRILTDHVKVHGKGKWNQIAKVTGLKRCGKSCRLRWMNYLSP	SANT	KRGVFSEEEDDLIIRLHKLLGNRWSLIAGRVPGRTDNQVKNHWNTHLSK
	PtrMYB145	Potri.012G140500.1	SANT	RKGLWSPEEDQRLGSYVFQHGHGCWSSVPINAGLQRTGKSCRLRWINYLRP	SANT	KRGAFSTDEEETILTLHRMLGNKWSQIAQHLPGRTDNEIKNHWHSYLKK
	PtrMYB146	Potri.012G140700.2	SANT	KKGPWTPEEDQLLVQYIQKHGLGCWRSLPKNAGLLRCGKSCRLRWTNYLRP	SANT	KRGPFSPAEEATIVHLHGMLGNKWAYMASQLPGRTDNEIKNFWNTHLKK
	PtrMYB147	Potri.012G082000.1	SANT	VKGQWTTEEDRLLIHLVEQHGVRKWSDVAKMLSGRIGKQCRERWHNHLRP	SANT	KKDAWSVEEDKILIQAHSVLGNRWAEIAKRLPGRTENSIKNHWNATKRK
	PtrMYB148	Potri.012G084100.1	SANT	RKGLWSPEEDERLFNYITRFGVGCWSSVPKLAGLQRCGKSCRLRWINYLRP	SANT	KRGMFSQQEEDLIISFHEVLGNRWAQIAAQLPGRTDNEIKNFWNSCLKK
	PtrMYB149	Potri.001G139900.1	SANT	KKGPWTPEEDEKLVDYIKRNGHENWKALPKLAGLNRCGKSCRLRWTNYLRP	SANT	KRGKFSEEEERVIVNLHSVLGNKWSRIANHLPGRTDNEIKNFWNTHIRK
	PtrMYB150	Potri.005G112000.1	SANT	NKGAWTREEDKRLVAYIQAHGEGCWRSLPKSAGLLRCGKSCRLRWINYLRP	SANT	KRGNFTEEEDELIIKLHSLLGNNNKVFILLSRWSLIAGRLPGRTDNEIKNYWNTHIRK
	PtrMYB151	Potri.005G118500.1	SANT	VKGQWTAEEDSLLIRLVDEFGIRKWSHIAQIFPGRIGKQCRERWHNHLRP	SANT	KKDIWSEEEDRVLIQAHKEIGNKWAEIAKSLPGRTENSIKNHWNATKRR
	PtrMYB152	Potri.017G130300.1	SANT	KKGPWTSDEDKKLITFILANGQCCWRAVPKLAGLLRCGKSCRLRWTNYLRP	SANT	KRGLLSEYEEKMVIDLHAQLGNRWSKIASHLPGRTDNEIKNHWNTHIKK
	PtrMYB153	Potri.003G144300.1	SANT	HRGPWTTREDALLVNYIQKHGEGHWRSLPNKAGLLRCGKSCRLRWLNYLRP	SANT	KRGNITPEEDDLIIRLHSLLGNRWSLIAGRLPGRTDNEIKNYWNSHLSK
	PtrMYB154	Potri.004G102600.1	SANT	ERQRWQPEEDAVLRAYVKQYGPKEWNLISQRVEATGKTLNRDPKSCLERWKNYLKP	SANT	KKGSLIPEEQTLVISLQAKYGNKWKTIASEVPGRTAKRLSKWWEVFKER
	PtrMYB155	Potri.004G126700.1	SANT	MKGPWTPEEDIILVSYIQEHGPGNWRAVPTNTGLLRCSKSCRLRWTNYLRP	SANT	KRGNFTHNEEKMIIHLQALLGNRWAAIASYLPQRTDNDIKNYWNTHLKK
	PtrMYB156	Potri.009G134000.1	SANT	NKGAWTKEEDDRLVAYIRAHGEGCWRSLPKAAGLLRCGKSCRLRWINYLRP	SANT	KRGNFTEAEDELIIKLHSLLGNKWSLIAGRLPGRTDNEIKNYWNTHIRR
	PtrMYB158	Potri.005G186400.1	SANT	PRGHWRPAEDDKLRQLVEQYGAQNWNSIAEKLQGRSGKSCRLRWFNQLDP	SANT	NRRPFSEEEEERLLAAHRIHGNKWALIARLFPGRTDNAVKNHWHVIMAR
	PtrMYB159	Potri.006G221200.1	SANT	NRGAWTAEEDQKLAQVIEIHGPKRWRSVAAKAGLNRCGKSCRLRWMNHLRP	SANT	KRGNISDQEEDLIVRLHKLLGNRWSLIAGRLPGRTDNEIKNYWNSHLSK
	PtrMYB161	Potri.007G134500.1	SANT	SRGHWRLAEDEKLLELVEQYGPHNWNSIAEKLQGRSGKSCRLRWFNQLDP	SANT	NRSPFTEEEEERLLACHRIHGNKWAVIAKQFPGRTDNAVKNHWHVIMAR
	PtrMYB164	Potri.008G122100.1	SANT	RRGPWTLEEDTLLTHYITRHGEGRWNMLARGAGLKRTGKSCRLRWLNYLKP	SANT	KRGNLTPQEQLLILELHSKWGNRWSKIAQHLPGRTDNEIKNYWRTKVQK
	PtrMYB165	Potri.010G114000.1	SANT	NKGAWSKEEDQKLIDYIRKHGEGCWRSLPQAAGLLRCGKSCRLRWINYLRP	SANT	KRGNFGEDEEDLIIKLHALLGNRWSLIAGRLPGRTDNEVKNYWNSHLRR
	PtrMYB167	Potri.012G039400.1	SANT	TRGHWRPAEDEKLKELVEKYGPHNWNAIAEKLQGRSGKSCRLRWFNQLDP	SANT	NRSPFTEEEEERLLASHRIHGNRWAIIARFFPGRTDNAVKNHWHVIMAR
	PtrMYB168	Potri.019G081500.1	SANT	NKGAWTKEEDQRLIDYIRVHGEGCWRSLPKAAGLLRCGKSCRLRWINYLRP	SANT	KRGNFTEEEDEIIIKLHSLLGNKWSLIAGKLPGRTDNEIKNYWNTHIKR
	PtrMYB170	Potri.005G001600.1	SANT	RKGLWSPEEDEKLLNYITKHGHGCWSSVPKQADLQRCGKSCRLRWINYLRP	SANT	KRGAFSQQEENLIIELHAVLGNRWSQIAAQLPGRTDNEIKNLWNSCIKK
	PtrMYB171	Potri.003G064600.1	SANT	NKGAWTAEEDRKLAEVIAIHGARKWKTIAAKAALNRCGKSCRLRWLNYLRP	SANT	KRGNISDQEEDLILRLHKLLGNRWSLIAGRLPGRTDNEIKNYWNSHLSK
	PtrMYB173	Potri.014G022500.1	SANT	IKGPWSPEEDEALQRLVQTYGPRNWSLISKSIPGRSGKSCRLRWCNQLSP	SANT	EHRPFSAEEDDTIIRAHARIGNKWATIARLLNGRTDNAIKNHWNSTLKR
	PtrMYB175	Potri.017G017600.1	SANT	TRGHWRPAEDEKLRKLVDQYGPHNWNSIAEKLQGKSGKSCRLRWFNQLDP	SANT	NRSPFTEEEEERLLACQQIHGNKWAVIAKQFPGRTDNAVKNHWHIIMAR
	PtrMYB176	Potri.001G300200.1	SANT	VKGPWSPEEDALLKHLVIKHGPRSWTMIARAVPGRSGKSCRLRWCNQLSP	SANT	EHRAFTREEDVIIINAHIKYGNKWAAIARLLDGRTDNAIKNHWNSKLKR
	PtrMYB177	Potri.002G122600.1	SANT	IKGPWSPEEDEALQRLVQTYGPRNWSLISKSIPGRSGKSCRLRWCNQLSP	SANT	EHRPFSAEEDDAIIRAHARFGNKWATIARLLNGRTDNAIKNHWNSTLKR
	PtrMYB180	Potri.013G109300.1	SANT	NKGAWTKEEDQRLMDYIRVHGEGCWRSLPKAAGLLRCGKSCRLRWINYLRP	SANT	KRGNFTDEEDEIIIKLHSLLGNKWSLIAGRLPGRTDNEIKNYWNTHIKR
	PtrMYB181	Potri.017G128900.1	SANT	NKGAWSVQEDQKLIDYIKTHGEGCWRSLPMAAGLHRCGKSCRLRWINYLRP	SANT	KRGNFGQDEEDLIIKLHALLGNRWSLIAGRLPGRTDNEVKNYWNSHLKK
	PtrMYB182	Potri.004G088100.1	SANT	NKGAWSTQEDQKLIDYIQTHGEGCWRSLPEAAGLHRCGKSCRLRWINYLRP	SANT	KRGNFGQDEEDLIIKLHALLGNRWALIAGRLPGRTDNEVKNYWNSHLKK
	PtrMYB183	Potri.006G221500.1	SANT	IRGTWTATEDKILTAYVRNYGEGNWARVPKETGLKRCGKSCRLRWLNYLKP	SANT	KRGNISPDEEDLIIRLHKLLGNRWALIAGRIPGRTDNEIKNYWNSTLKR
	PtrMYB184	Potri.007G007900.1	SANT	KKGPWSPEEDAILKAYIEQHGTGGNWIALPQKIGLKRCGKSCRLRWLNYLRP	SANT	KHGGFSEEEDNIICSLYISIGSRWSIIAAQLPGRTDNDIKNYWNTRLKK
	PtrMYB185	Potri.008G166700.1	SANT	KRGPWTPEEDQILISYVQKYGHSNWRALPKQAGLQRCGKSCRLRWVNYLRP	SANT	KRGNFSKEEEEAIIKLHEILGNRWSAIASRLPGRTDNEIKNVWHTHLLK
	PtrMYB186	Potri.008G089200.1	SANT	KKGPWTPEEDQKLLDYIEEHGHGSWRALPAKAGLQRCGKSCRLRWTNYLRP	SANT	KRGKFNLQEEQSIIRLHALLGNRWSAIATHLPKRTDNEIKNYWNTHLKK
	PtrMYB187	Potri.014G081200.1	SANT	KKGAWTPEEDELLVSYIKKNGHGSWRSLPKLAGLLRCGKSCRLRWTNYLRP	SANT	KRHPFTLEEEKLVIQLHGILGNRWAAIASQLPGRTDNEIKNLWNTHLKK
	PtrMYB188	Potri.001G336700.1	SANT	KRGPWTIEEDHKLTNFILNNGIQCWRMVPKLAGLLRCGKSCRLRWINYLRP	SANT	KRGGFTKMEDNQIIQLHSRLGNRWSKIASHFPGRTDNEIKNHWNTRIKK
	PtrMYB189	Potri.002G073500.1	SANT	PRGHWRPAEDDKLRQLVEQYGAQNWNDIAEKLQGRSGKSCRLRWFNQLDP	SANT	NRRPFSEEEEERLLAAHQVHGNKWALIARVFPGRTDNAVKNHWHVIMAR
	PtrMYB190	Potri.005G224100.1	SANT	KKGPWTAEEDQILINYIQLHGHGNWRALPKQAGLLRCGKSCRLRWINYLRP	SANT	KRGNFSREEEDTIIKLHEMLGNRWSAIAARLPGRTDNEIKNVWHTHLKK
	PtrMYB192	Potri.007G067600.1	SANT	KRGPWSPAEDLRLIAFIQKHGHENWRALPKQAGLLRCGKSCRLRWINYLRP	SANT	KRGNFSEVEEDTIIKLHQTLGNKWSKIASHLPGRTDNEIKNVWNTHLKK
	PtrMYB194	Potri.008G128500.1	SANT	NQGAWSKQEDQKLIDYIRKHGEGCWSYLPQAAGLLRCGKSCRLRWINYLRP	SANT	KRGNFAEDEEDLIIKLHALLGNRWSLIAGRLPGRTDNEVKNYWNSHLRR
	PtrMYB195	Potri.010G064000.1	SANT	RKGPWTAEEDRLLVEYVRLHGEGRWNSVARLAGLKRNGKSCRLRWVNYLRP	SANT	KRGQITPHEERIIVELHARWGNRWSTIARSLPGRTDNEIKNYWRTHFKK
	PtrMYB196	Potri.010G093000.1	SANT	HIVTWTQLEDDILRQQISLNGTENWAIIASKFKDKTTRQCRRRWYTYLNS	SANT	KKGGWSPDEDMLLCEAQKIFGNRWTEIAKVVSGRTDNAVKNRFSTLCKK
	PtrMYB197	Potri.011G125900.1	SANT	KKGPWTAEEDQKLITYIQKHGHGRWRILPKNAGLKRCGKSCRLRWTNYLRP	SANT	KRGKFSDEEEETIIQLHGILGNKWSTIATRLPGRTDNEIKNYWNTHIKK
	PtrMYB198	Potri.012G072500.1	SANT	KRGLWTAEEDAKMLAHVAKHGTGNWTAVPKKAAFHKRECFAGLQRCGKSCRLRWTNYLRP	SANT	KHDSFTPQEEEMIIRLHAAIGSRWSIIAQQLPGRTDNDVKNYWNARLRK
	PtrMYB199	Potri.012G127700.1	SANT	KKGPWTAEEDKKLVNFILTHGQCCWRAVPKLAGLRRCGKSCRLRWTNYLRP	SANT	KRGLLNEDEEQLVIDLHACLGNRWSKIAARLPGRTDNEIKNHWNTHIKK
	PtrMYB201	Potri.014G100800.1	SANT	HRGPWTPREDTLLTKYIQAHGEGHWRSLPKKAGLLRCGKSCRLRWMNYLRP	SANT	KRGNITPDEDDLIIRMHSLLGNRWSLIAGRLPGRTDNEIKNYWNTHLVK
	PtrMYB202	Potri.014G117000.1	SANT	RKGPWTVEEDSLLAHYITNHGEGQWNTAARCAGLKRTGKSCRLRWLNYLRP	SANT	RRGNITLQEQLLILQLHSHWGNRWSKIAQQLPGRTDNEIKNYWRTRVQK
	PtrMYB203	Potri.015G041100.1	SANT	NKGAWSQQEDQKLIDYIQKHGEGCWRSLPQAAGLLRCGKSCRLRWRNYLRP	SANT	KRDGFGEDEEDLIIRLHALLGNRWSLIAGRLPGRTDNEVKNYWNSHIRK
	PtrMYB204	Potri.017G071500.1	SANT	RKGPWTLEEDLILTNHIANHGEGVWNSLAKAAGLKRTGKSCRLRWLNYLRP	SANT	RRGNITPEEQLLIMELHAKWGNRWSKIAKHLPGRTDNEIKNYWRTRIQK
	PtrMYB206	Potri.001G235500.1	SANT	RKGPWTEKEDILLINFVHLFGDRRWDSIAKVSGLNRTGKSCRLRWVNYLHP	SANT	KRGKMTPQEERLVLELHAKWGNRWSRIARKLPGRTDNEIKNYWRTHMRK
	PtrMYB207	Potri.001G346600.1	SANT	LSGCWTLEEDLILTNYIANHGEGVWNSLAKAARLQKLQVICLKRTGKSCRLRWLNYLRP	SANT	RRGNITPEEQLLIMELHAKLGNRWSKIAKHLPGRTDNEIKNYWRTRIKK
	PtrMYB208	Potri.002G140900.1	SANT	RKGPWKAEEDEVLIMHVKKYGPRDWSSIRSKGLLQRTGKSCRLRWVNKLRP	SANT	HGCKFSAEEERVVIDLQAEFGNKWARIATYLPGRTDNDVKNFWSSRQKR
	PtrMYB209	Potri.002G157600.1	SANT	KKGPWTPEEDDLLVTYIKKNGHGSWRSLPKLAGLLRCGKSCRLRWTNYLRP	SANT	KRGPFTLEEEKLVIQLHGILGNRWAAIASQLPGRTDNEIKNLWNTHLKK
	PtrMYB210	Potri.002G191800.1	SANT	RKGPWTIEEDSLLAHYITIHGEGHWNSAARCAGLKRTGKSCRLRWLNYLRP	SANT	RRGNITLQEQLLILQLHSRWGNRWSKIAQMLPGRTDNEIKNYWRTRVQK
	PtrMYB212	Potri.008G101400.1	SANT	RRGPWTVEEDFKLINYIATHGEGRWNSLARCAGLKRTGKSCRLRWLNYLRP	SANT	RRGNITLEEQLMILELHSRWGNRWSKIAQHLPGRTDNEIKNYWRTRVQK
	PtrMYB213	Potri.008G148400.1	SANT	HIVTWTQQEDDILRQQISQHGTENWAIIASKFKDKTTRQCRRRWYTYLNS	SANT	KKGGWSPEEDLLLCEAQKIFGNRWTEIAKVVSGRTDNAVKNRFSTLCKK
	PtrMYB214	Potri.008G173400.1	SANT	RKGPWTAEEDRLLIEYVRLHGDGRWSSVARLAGLKRNGKSCRLRWVNYLRP	SANT	KRGQITPHEESIIVELHARWGNRWSTIARSLPGRTDNEIKNYWRTHFKK
	PtrMYB216	Potri.013G001000.1	SANT	RKGLWSPEEDEKLLNYITKHGLGCWSSVPKLAGLQRCGKSCRLRWINYLRP	SANT	KRGAFSQQEENLIIELHAVLGNRWSQIAAQLPGRTDNEIKNLWNSCIKK
	PtrMYB218	Potri.014G054700.1	SANT	RKGPWKEEEDEVLINHVKKYGPRDWSSIRSKGLLHRTGKSCRLRWVNKLRP	SANT	NGCKFSAEEERVVIDLQAEIGNRWARIATYLPGRTDNDVKNFWSSRQKR
	PtrMYB219	Potri.001G408700.1	SANT	KKGPWTEEEDKKLISYIQKHGHGRWRLLPKNAGLKRCGKSCRLRWTNYLRP	SANT	KRGKLSFEEEETIIQLHSVLGNKWSAIATRLPGRTDNEIKNYWNTHIRK
	PtrMYB220	Potri.002G038500.1	SANT	KRGPWTAEEDRILINHIQLYGHGNWRALPKQAGLLRCGKSCRLRWINYLRP	SANT	KRGNFSREEEDTIIKLHEMLGNRWSAIAARLPGRTDNEIKNVWHTHLKK
	PtrMYB221	Potri.004G174400.1	SANT	NKGAWTKEEDDRLIAYIRTHGEGCWRSLPKAAGLLRCGKSCRLRWINYLRP	SANT	KRGNFTEEEDELIIKLHSLLGNKWSLIAGRLPGRTDNEIKNYWNTHIRR
	PtrMYB224	Potri.006G085900.1	SANT	ERQRWRAEEDALLRAYVKQYGPREWNLVSQRMNTPLNRDAKSCLERWKNYLKP	SANT	KKGSLTEEEQSLVIRLQAKHGNKWKKIAAEVPGRTAKRLGKWWEVFKEK
	PtrMYB226	Potri.013G046300.1	SANT	KGGVWKNTEDEILKAAVMKYGKNQWARISSLLVRKSAKQCKARWYEWLDP	SANT	KKTEWTREEDEKLLHLAKLMPTQWRTIAPIVGRTPSQCLERYEKLLDA
	PtrMYB227	Potri.006G097300.1	SANT	EGTKWTPEENKQFENALALYDKDTPDRWLKVAALIPGKTVDDVIKQYRELEED	SANT	KGVPWTEEEHRQFLLGLQKYGKGDWRNISRNYVTTRTPTQVASHAQKYFIR
	PtrMYB228	Potri.008G064200.1	SANT	QTTEWTKEENKMFERALAIFDEHEPDRWLKVAAMIPGKTVNDVIKQYKKLEED	SANT	KGVPWTEEEHRRFLMGLLKHGKGDWRNISRNFVGSKTPTQVASHAQKYFIR
	PtrMYB229	Potri.019G118200.1	SANT	KKGPWTPEEDHKLISFIQLHGPGNWRSLPKNAGLQRCGKSCRLRWTNYLRP	SANT	KRGRFSFEEEETIIQLHSVLGNKWSAIAARLPGRTDNEIKNYWNTHIRK
	PtrMYB232	Potri.019G018400.2	SANT	KGGVWKNTEDEILKAAVMKYGKNQWARISSLLVRKSAKQCKARWYEWLDP	SANT	KKTEWTREEDEKLLHLAKLMPTQWRTIAPIVGRTPSQCLERYEKLLDA
	PtrMYB235	Potri.016G112300.1	SANT	RGTKWTPEENKQFENALALYDKDTPDRWLKVAAMIPGKTVGDVIKQYRELEED	SANT	KGVPWTEEEHRQFLLGLQKYGKGDWRNISRNYVTTRTPTQVASHAQKYFIR
	PtrMYB240	Potri.019G045900.1	SANT	KKGPWTPEEDIILVSYIQEHGPGNWRSVPTNTGLLRCSKSCRLRWTNYLRP	SANT	KRGNFTPHEEGMIIHLQALLGNKWAAIASYLPQRTDNDIKNYWNTHLKK

## Sheet: EgrR2R3-MYBs domain
	Protein sequence data of MYBs Domain in Eucalyptus grandis
	Gene Name	Genbank Accession	Domain1	Domain1 protein sequence	Domain2	Domain2 protein sequence
	EgrMYB1	KCW64118.1	SANT	NKGAWTKEEDDKLIAYIRAHGEGCWRSLPKAAGLLRCGKSCRLRWINYLRP	SANT	KRGNFTEEEDEIIIKLHSLLGNKWSLIAGRLPGRTDNEIKNYWNTHIRR
	EgrMYB2	KCW66113.1	SANT	RKGLWSPEEDEKLMRYMLTNGQGCWSDIARNAGLQRCGKSCRLRWINYLRP	SANT	KRGAFSPQEEELIVHLHNILGNRWSQIAARLPGRTDNEIKNFWNSTLKK
	EgrMYB3	KCW88628.1	SANT	RKGLWSPEEDEKLLRHISQYGHGCWSSVPKQAGLQRCGKSCRLRWINYLRP	SANT	KRGAFSQDEEDLIIELHAALGNKWSQIAANLPGRTDNEIKNLWNSCLKK
	EgrMYB4	KCW88778.1	SANT	KKGPWSAGEDAVLIEYVKAHGEGNWNAIRRKTGLMRCGKSCRLRWANHLRP	SANT	KKGAFSPEEEAKIIQLHARLGNRWARMAAQLPGRTDNEIKNFWNTRMKR
	EgrMYB5	KCW89352.1	SANT	RKGPWIEQEDEILTAFVTVLGERRWDYIAKTSGLKRSGKSCRLRWKNYLCP	SANT	KHGPISPEEERIIIKFHEQWGNKWSRIAEKLPGRTDNEIKNFWKTHLRK
	EgrMYB6	KCW89374.1	SANT	KKGPWSPEEDAKLKEFIDKHGTGGNWIALPQKAGLRRCGKSCRLRWLNYLRP	SANT	KHGEFTDEEDRIICTLYATIGSRWSIIAAQLPGRTDNDIKNYWNTKLKK
	EgrMYB7	KCW89468.1	SANT	KKGTWTPEEDKKLRAYVSRYGYWNWRKLPKYAGLSRCGKSCRLRWMNYLRP	SANT	KRGNYTKEEEDTIIRLQGLLGNKWSAIASHLPGRTDNEVKNHWHTNLRK
	EgrMYB8	KCW89469.1	SANT	KKGTWTPEEDRKLKAYVSKYGFWNWRQLPKYAGLSRCGKSCRLRWMNYLRP	SANT	KRGNYTKEEEDTIVRLQGLLGNKWSAIASQLPGRTDNEVKNHWHTNLKK
	EgrMYB9	KCW89475.1	SANT	KKGPWTPEEDLKLINYIQAHGPGNWRTLPKNAGLQRCGKSCRLRWTNYLRP	SANT	KRGRFSFEEEETIIQLHSILGNKWSAIAARLPGRTDNEIKNYWNTHIRK
	EgrMYB10	KCW89883.1	SANT	KRGPWTPEEDEVLASYVRREGEGRWRTLPKRAGLQRCGKSCRLRWMNYLRP	SANT	KRGQIAPDEEDLILRLHRLLGNRWSLIAGRIPGRTDNEIKNYWNTHLSK
	EgrMYB11	KCW89938.1	SANT	ARGHWRPSEDAKLKELVAKYGPQNWNLIAENFQGRSGKSCRLRWFNQLDP	SANT	NRKPFSEEEEERLLTAHKLCGNKWAMIARLFPGRTDNAVKNHWHVIVAR
	EgrMYB12	KCW90715.1	SANT	RKGLWSPDEDQRLRNYIHKHGYSCWSSVPINAGLQRNGKSCRLRWINYLRP	SANT	KRGAFTVQEEETILNLHHLLGNKWSQIAQHLPGRTDNEIKNHWHSYLKK
	EgrMYB13	KCW83058.1	SANT	KKGPWTPEEDQKLVDHIKIHGHGSWRALPKLAGLNRCGKSCRLRWTNYLRP	SANT	KRGKFSQEEEQTILHLHSILGNKWSAIATHLPGRTDNEIKNFWNTHLKK
	EgrMYB14	KCW83297.1	SANT	RKGLWSPEEDEKLFNYITRFGVGCWSSVPKLAGLQRCGKSCRLRWINYLRP	SANT	KRGMFSQEEEDLIVSLHKVLGNRWAQIAAQLPGRTDNEIKNFWNSCLKK
	EgrMYB15	KCW83367.1	SANT	SKGQWTAQEDWLLTQLVEQFGLSRWSYVSQMLPGRLGKQCRERWHNHLRP	SANT	KKETWTEEEEKIIIQAHTEIGNKWSEIAKRLPNRTQNSIKNHWNATKRR
	EgrMYB16	KCW83368.1	SANT	IKGQWTTEEDRLLIQLVEQFGLRKWSHIAQMLPGRIGKQCRERWHNHLRP	SANT	KKDTWSEEEDKILIRAHSEIGNKWAEIAKRLPGRTENSIKNHWNATKRR
	EgrMYB17	KCW83454.1	SANT	RKGLWTAEEDRLLADYVRVHGKGKWNRIPQMTGLKRCGKSCRLRWMNYLSP	SANT	KRGDFSEEEDDLIIRLHNLLGNRWSLIAGRVPGRTDNQVKNHWNTHLSK
	EgrMYB18	KCW83607.1	SANT	KKGPWTPEEDIILVSYIQDHGPGNWRSVPTNTGLLRCSKSCRLRWTNYLRP	SANT	KRGNFTDHEEKMIVHLQALLGNRWAAIASYLPQRTDNDIKNYWNTHLKK
	EgrMYB19	KCW83992.1	SANT	NKGAWTKQEDQKLIDYIHKHGEGCWRSLPQAAGLLRCGKSCRLRWVNYLRP	SANT	KRGNFGEDEEDLIIKLHALLGNRWSLIAGRLPGRTDNEVKNYWNTHLRR
	EgrMYB20	KCW83993.1	SANT	NKGAWSEQEDQKLIDYVQKHGEGNWNSLPKAAGLLRCGKSCRLRWLNYLRP	SANT	KRGNFGEDEEDLIIKLHALLGNRWSLIAGRLPGRTDNEVKNYWNSHLRR
	EgrMYB21	KCW85005.1	SANT	RKGLWSPEEDEKLLNYIAKFGLGCWSSVPKLAGLQRCGKSCRLRWINYLRP	SANT	KRGAFSQQEESLIIELHAVLGNRWSQIAAHLPGRTDNEIKNLWNSGLKK
	EgrMYB22	KCW85030.1	SANT	NRGAWTPEEDQKLAQVIETHGPKRWKLVAAKAGLNRCGKSCRLRWLNYLRP	SANT	KRGNISDQEEDLILRLHRLLGNRWSLIAGRLPGRTDNEIKNYWNSHLSK
	EgrMYB23	KCW85121.1	SANT	NRGAWTPEEDQKLARVIETHGPRRWKLVAAKAGLNRCGKSCRLRWLNYLRP	SANT	KRGNISDQEEDLILRLHRLLGNRWSLIAGRLPGRTDNEIKNYWNSHLSK
	EgrMYB24	KCW85299.1	SANT	KKGPWTPEEDQILISHIHQFGHSNWRALPRQAGLLRCGKSCRLRWINYLRP	SANT	KRGNFTDDERDTIIQLHQVLGNRWSAIASRLPGRTDNEIKNFWHTHLKK
	EgrMYB25	KCW85369.1	SANT	RKGLWSPEEDEKLVRHIVKYGHGCWSSVPKLAGLQRCGKSCRLRWINYLRP	SANT	KRGTFSQQEEDLIIELHAVLGNRWSQIASQLPGRTDNEIKNLWNSSIKK
	EgrMYB26	KCW86207.1	SANT	NKGAWSKQEDQKLIDYIRKHGEGCWRTLPKAAGLLRCGKSCRLRWINYLRP	SANT	KRGNFAEDEEDLIIKLHALLGNRWSLIAGRLPGRTDNEVKNYWNSHLRR
	EgrMYB27	KCW86316.1	SANT	RRGPWTREEDNLLIHSITCHGEGRWNMLAKSAGLKRTGKSCRLRWLNYLRP	SANT	KRGNLTPQEQLMILELHHKWGNRWSKIAQYLPGRTDNEIKNYWRTRVQK
	EgrMYB28	KCW86716.1	SANT	RKGLWTEEEDRLLLDHIRVHGPGRWNRIPKFTGLRRHGKSCRLRWLNYLSP	SANT	KRGKFSEEEDDLIVRLHKLLGNRWSLIAGRVPGRTDNQVKNHWNTHLFK
	EgrMYB29	KCW86816.1	SANT	HIVTWSQEEDDILREQIGIHGTENWSIIASKFKDKTTRQCRRRWYTYLNS	SANT	KKGGWSPEEDVLLCEAQKIFGNRWTEIAKVVSGRTDNAVKNRFTTLCKK
	EgrMYB30	KCW87069.1	SANT	KRGPWTPEEDELLAGYINREGEGRWRTLPKRAGLLRCGKSCRLRWMNYLRP	SANT	KRGQIAPDEEDLILRLHRLLGNRWSLIAGRIPGRTDNEIKNYWNTHLSK
	EgrMYB31	KCW87157.1	SANT	RKGLWSPEEDDKLMNYMLNNGQGCWSDVARNAGLQRCGKSCRLRWINYLRP	SANT	KRGAFSPQEEELIIHLHSILGNRWSQIAARLPGRTDNEIKNFWNSTIKK
	EgrMYB32	KCW87477.1	SANT	KRGPWSPEEDAKLRDYIEKNGTGGNWIALPQKADLKRCGKSCRLRWLNYLRP	SANT	KHGEFSIEEDRVICTLYATIGSRWSIIAAQLPGRTDNDIKNYWNTKLKK
	EgrMYB33	KCW87539.1	SANT	KRGPWTVEEDLSLMNYVASHGEGRWNSLARSAGLRRTGKSCRLRWLNYLRP	SANT	RRGNITLEEQLLILDLHSRWGNRWSKIAQYLPGRTDNEIKNYWRTRVQK
	EgrMYB34	KCW78753.1	SANT	KKGPWSPEEDATLKAYIEKYGTGGNWIALPQKVGLKRCGKSCRLRWLNYLRP	SANT	KHGGFTEEEDNIICSLYISIGSRWSIIAAQLPGRTDNDIKNYWNTRLKK
	EgrMYB35	KCW79192.1	SANT	KRGPWSPEEDATLKSYLEAHGTGGNWIALPKKAGLRRCGKSCRLRWLNYLRP	SANT	KHGGFTEDEDNIICNLYNEIGSRWSVIASQLPGRTDNDVKNYWNTKLKK
	EgrMYB36	KCW79298.1	SANT	NRGAWTVMEDKILTSYIKAHGEGKWRNLPKRAGLKRCGKSCRLRWLNYLRP	SANT	KRGNISLDEEELIIRLHKLLGNRWSLIAGRLPGRTDNEIKNYWNTTLGK
	EgrMYB37	KCW79299.1	SANT	NRGAWTADEDKRLTDYIKVHGEGKWRNIPKRAGLKRCGKSCRLRWLNYLRP	SANT	KRGNITSDEEDLIIRLHRLLGNRWSLIAGRLPGRTDNEIKNYWNSTLAK
	EgrMYB38	KCW79300.1	SANT	NRGAWTAREDKILTDYIEVHGEGKWRNIPKKAGLKRCGKSCRMRWLNYLRP	SANT	KRGNITSDEEDLILRLHKLLGNRWSLIAGRLPGRTDNEIKNYWNANLAK
	EgrMYB39	KCW79301.1	SANT	NRGAWTALEDQILTDYIKAHGEGKWRNIPKKSGLKRCGKSCRLRWLNYLRP	SANT	KRGNITPEEEDLIIRLHKLLGNRWSLIAGRLPGRTDNEIKNYWNTILGK
	EgrMYB40	KCW79302.1	SANT	NRGAWTAEEDQKLAQVIETHGPRRWKLVAAKAGLNRCGKSCRLRWLNYLRP	SANT	KRGNISDQEEDLILRLHKLLGNRWSLIAGRLPGRTDNEIKNYWNSRLSK
	EgrMYB41	KCW79433.1	SANT	NRGAWTAQEDRILTNYIKAHGEGRWRNLPKKAGLQRCGKSCRLRWLNYLRP	SANT	KRGNISPDEEELIIRLHKLLGNRWSLIAGRLPGRTDNEIKNYWNTNLGR
	EgrMYB42	KCW79587.1	SANT	KRGAWSPEEDAILMSYIQQHGSGNNWITLPVRAGLKRCGKSCRLRWLNYLRP	SANT	KRGGFSEEEDNAILTLYSVFGSRWSLISSRLPGRTDNDVKNHWNTKLKK
	EgrMYB43	KCW80043.1	SANT	KKGLWKPEEDMILKQYVETHGEGNWAVVSQRSGLKRGGKSCRLRWKNYLRP	SANT	KRGGMSPEEEDLIIRMHKLLGNRWSLIAGRLPGRTDNEVKNYWNTHLNK
	EgrMYB44	KCW80699.1	SANT	NKGAWTAAEDQILMDYVKLHGEGKWSRLSRETGLRRCGKSCRLRWMNYLRP	SANT	KRGNISPDEEELIIRLHKLLGNRWSLIAGRLPGRTDNEIKNYWNTNLAK
	EgrMYB45	KCW80920.1	SANT	KRGPWSAEEDAKLKDYIEKDGTGGNWIALPQKIGLNRCGKSCRLRWLNYLRP	SANT	RHGGFSEEEDNLICSLYISIGSRWSIIAAQLPGRTDNDIKNYWNTKLKK
	EgrMYB46	KCW81017.1	SANT	KRGPWSAEEDAKLKDYIEKDGTGGNWIALPQKIGLNRCGKSCRLRWLNYLRP	SANT	RHGGFSEEEDNLICSLYISIGSRWSIIAAQLPGRTDNDIKNYWNTKLKK
	EgrMYB47	KCW81795.1	SANT	NRGAWTPLEDRILTAYVKAHGEGQWRNLPKRAGLKRCGKSCRLRWLNYLRP	SANT	KRGNISHDEEELIIRLHKLLGNRWSLIAGRLPGRTDNEIKNYWNTTLVK
	EgrMYB48	KCW81796.1	SANT	KKGVWSALEDQILIDYVKVHGQGKWGKVRKVTGLERCGKSCRLRWLNYLRP	SANT	KRGNVSLEEEELIIRLHKLLGNRWALIAGRLPGRTDNEIKNYWNSTIKK
	EgrMYB49	KCW81797.1	SANT	KKGVWSALEDQILIDYVKVHGQGKWGKVRKVTGLRRCGKSCRLRWLNYLRP	SANT	KRGNISLEEEELIIRLHKLLGNRWALIAGRLPGRTDNEIKNYWNSTIKK
	EgrMYB50	KCW82161.1	SANT	NRGAWTVQEDRILVDYIQSHGEGGWRNLPKKAGLKRCGKSCRLRWLNYLRP	SANT	KRGNITADEEELIIRLHNLLGNRWSLIAGRLPGRTDNEIKNYWNTIVSK
	EgrMYB51	KCW82162.1	SANT	NRGIWTAGEDKILVDYIEAHGEGKWRDLPQRAGLKRCGKSCRLRWLNYLRP	SANT	KRGNISMDEEELIIRLHKLLGNRWSLIAGRLPGRTDNEIKNHWNTNLSK
	EgrMYB52	KCW82282.1	SANT	KRGPWSPEEDATLVNYINKHGTGGNWIALPRKAGLKRCGKSCRLRWLNYLRP	SANT	KHGGFTEEEDHVICTLFFTIGSRWSVIASKLPGRTDNDVKNYWNTKLKK
	EgrMYB53	KCW75678.1	SANT	KKGAWSAEEDQKLTAYIKRHGIWNWSRMAEPAGLRRSGKSCRLRWMNYLRP	SANT	RHGNFTKEEVETIIKLHEFLGNKWSAIASKLDGRTDNEVKNYWNTRLKK
	EgrMYB54	KCW75681.1	SANT	KKGAWSAEEDQKLVAYIKRYGIWNWAHMAKPAGLARTGKSCRLRWMNYLRP	SANT	KHGNITKEEEETIIVLHRVLGNRWAAIAARLPGRTDNEIKNYWNTRLRK
	EgrMYB55	KCW75682.1	SANT	KKGAWSAEEDQKLVTYIKRYGIWNWTHMAKPAGLARTGKSCRLRWMNYLRP	SANT	KHGNITKEEEETIIALHRVLGNRWAAIAARLPGRTDNEIKNYWNTRLRK
	EgrMYB56	KCW75683.1	SANT	KKGAWSAEEDQKLVAYIKRYGIWNWTHMAEPAGLARTGKSCRLRWMNYLRP	SANT	KHGNITQEEEEIIINLHRVLGNRWASIASRLSGRTDNEIKNYWNTRLKK
	EgrMYB57	KCW75685.1	SANT	KKGTWSAEEDQKLTAYIRRYGIWNWAHMPNPAGLARTGKSCRLRWMNYLRP	SANT	RHGNITKEEEDLIIKLQQLLGNKWAAIAARLPGRTDNEIKNYWNTRLKK
	EgrMYB58	KCW76371.1	SANT	KKGPWTPEEDQKLVDYIQRHGYGNWRTLPKNAGLQRCGKSCRLRWTNYLRP	SANT	KRGRFSFEEEETIIHLHSILGNKWSAIASRLPGRTDNEIKNFWNTHIRK
	EgrMYB59	KCW77339.1	SANT	HRGPWSVKEDKLLIQHIQAHGEGHWKSMPKRAGLLRCGKSCRLRWMNYLRP	SANT	KRGNITPDEEDLIVRLHALLGNRWSLIAGRLPSRTDNEIKNYWNSHLSK
	EgrMYB60	KCW77480.1	SANT	KRGLWSPEEDEKLIRYITTHGYGCWSEVPEKAGLQRCGKSCRLRWINYLRP	SANT	RRGRFTPEEEKLIISLHGVVGNRWAHIASHLPGRTDNEIKNYWNSWIKK
	EgrMYB61	KCW77710.1	SANT	KKGPWTAEEDKKLINFILTNGHCCWRAVPKLAGLRRCGKSCRLRWTNYLRP	SANT	KRGLLSEAEEQLVIDLHARLGNRWSKIAARLPGRTDNEIKNHWNTHIKK
	EgrMYB62	KCW77810.1	SANT	SKGAWTAEEDSKLSQHIEIHGAKRWKTIAAKSGLNRCGKSCRLRWLNYLRP	SANT	KRGNISDEEEDLILRLHRLLGNRWSLIAGRLPGRTDNEIKNYWNSHLSK
	EgrMYB63	KCW78047.1	SANT	KKGPWTPEEDEILVEYIRQNGHGSWRSLPKLAGLLRCGKSCRLRWTNYLRP	SANT	KRGPFTPEEEKLVIQLHGILGNRWAAIAAQLPGRTDNEIKNLWNTHLKK
	EgrMYB64	KCW78205.1	SANT	HRGPWTPREDSLLVNYIQAHGEGHWRSLPKKAGLLRCGKSCRLRWMNYLRP	SANT	KRGNITPDEDDLIIRLHSLLGNRWSLIAGRLPGRTDNEIKNYWNTHLSK
	EgrMYB65	KCW71647.1	SANT	KKGPWTPEEDQILIDYISKNGHGSWRVLPKLAGLLRCGKSCRLRWTNYLRP	SANT	KRGSFSLQEEKLVIQLHGILGNRWAAIAAQLPGRTDNEIKNLWNTHLKK
	EgrMYB66	KCW71763.1	SANT	KKGPWSAEEDAKLSEYIEKEGHGRWSDLPKKAGLNRCGKSCRLRWINYLRP	SANT	KRGNFSDEEEAMIINFHSLYGNKWSKIATHLQGRTDNEIKNHWNTRMKK
	EgrMYB67	KCW71951.1	SANT	NKGAWTAEEDRRLSEYIEVHGAKRWKTIAAKSGLNRCGKSCRLRWLNYLRP	SANT	KRGNISDEEEDLILRLHKLLGNRWSLIAGRLPGRTDNEIKNYWNSHLSK
	EgrMYB68	KCW72563.1	SANT	RRGPWTNKEDTVLVKYIQTHGEGHWRSLPKKAGLLRCGKSCRLRWMNYLRP	SANT	KRGNITPDEEDLIMRLHALLGNRWSLIAGRLPGRTDNEIKNYWNSHLSK
	EgrMYB69	KCW73129.1	SANT	WGGPWKAEEDDVLISHVKKYGPRDWSSIRSKGLLQRTGKSCRLRWVNKLRP	SANT	NGCKFSAEEERVVIELQAQFGNKWARIATHLPGRTDNDVKNFWSSRQKR
	EgrMYB70	KCW74299.1	SANT	VKGPWSPDEDDLLRKLVQRHGARNWSLISRSIPGRSGKSCRLRWCNQLSP	SANT	EHRPFTAEEDDLIVRAHAKYGNRWATIARLLSGRTDNAIKNHWNSTLKR
	EgrMYB71	KCW74947.1	SANT	KKGPWTPEEDQKLVDYIHKHGYGNWRTLPKNAGLQRCGKSCRLRWTNYLRP	SANT	KRGRFSFEEEETIIQLHGILGNKWSAIAARLPGRTDNEIKNYWNTHIRK
	EgrMYB72	KCW75043.1	SANT	KKGPWTPEEDQKLVDYIHKHGYGNWRTLPKNAGLQRCGKSCRLRWTNYLRP	SANT	KRGRFSFEEEETIIQLHGILGNKWSAIAARLPGRTDNEIKNYWNTHIRK
	EgrMYB73	KCW66164.1	SANT	IKGPWSPEEDEALQRLVQSYGPRNWSLISKSIPGRSGKSCRLRWCNQLSP	SANT	EHRPFTPEEDEAIVRAHARFGNKWATIARLLNGRTDNAVKNHWNSTLKR
	EgrMYB74	KCW66207.1	SANT	IKGPWSAEEDQVLTRLVGRYGPRNWSLISRHIQGRSGKSCRLRWCNQLSP	SANT	EHRPFSADEDEAILAAHARYGNRWATIARMLPGRTDNAVKNHWNSTLKR
	EgrMYB75	KCW66521.1	SANT	KKGPWSSEEDKKLLDFIQQHGHGSWISLPKRAGLNRCGKSCRLRWINYLRP	SANT	KRGSFSPEEEQTILHLHSVLGNKWSAIATRLPGRTDNEIKNYWNTHLKK
	EgrMYB76	KCW67277.1	SANT	KKGPWTVEEDKKLVEYIQKHGHGKWRTLPKNAGLRRCGKSCRLRWTNYLRP	SANT	KRGRFTFEEEETIIQLHGVLGNKWSAIAAQLPGRTDNEIKNYWNTHIKK
	EgrMYB77	KCW68595.1	SANT	KKGPWSPEEDAKLKSYIEKHGTGGNWIALPQKIGLKRCGKSCRLRWLNYLRP	SANT	KHGGFSEEEENLICSLYISIGSRWSIIAAQLPGRTDNDIKNYWNTRLKK
	EgrMYB78	KCW68772.1	SANT	VKGPWSAEEDRVLTGLVERYGPRNWSLISRHIEGRSGKSCRLRWCNQLSP	SANT	KHRPFSAAEDDAILAAHAVYGNRWATIARLLPGRTDNAVKNHWNSTLKR
	EgrMYB79	KCW69028.1	SANT	NKGAWTKEEDQRLIDYIRLHGEGCWRSLPKSAGLLRCGKSCRLRWINYLRP	SANT	KRGNFTEEEDELIIKLHSLLGNKWSLIAGRLPGRTDNEIKNYWNTHIKR
	EgrMYB80	KCW69251.1	SANT	PRGHWRPAEDEKLRQLVEQYGAQNWNSIAEKLQGRSGKSCRLRWFNQLDP	SANT	NRRPFTEEEEERLLAAHRVHGNKWALIARLFPGRTDNAVKNHWHVIMAR
	EgrMYB81	KCW69359.1	SANT	RKGAWTEEEDVLLKKCVEKYGEGNWHQVPCRAGLNRCRKSCRLRWLNYLKP	SANT	KRGAFQEDEVDMIIRLHKLLGNRWSLIAGRLPGRTANDVKNYWNTHVAK
	EgrMYB82	KCW69381.1	SANT	KKGPWTAEEDKKLINFILTHGQCCWRAVPKLAGLLRCGKSCRLRWTNYLRP	SANT	KRGLLSEYEEKMVIDLHAQLGNRWSKIASHLPGRTDNEIKNHWNTHIKK
	EgrMYB83	KCW69773.1	SANT	KRGLWSPEEDEKLINYISTYGHGCWSSVPKHAGLQRCGKSCRLRWINYLRP	SANT	KRGSFSQQEAALIIELHSILGNRWAQIAKHLPGRTDNEVKNFWNSSIKK
	EgrMYB84	KCW69822.1	SANT	NRGAWSNNEDRILTDYIALHGEGKWRKVAQNTGLNRCFKSCRLRWVNYLKP	SANT	KRGTISPDEEDLIIRLHRLLGNRWALIAARLPGRTDNEIKNYWKTILVK
	EgrMYB85	KCW69823.1	SANT	NRGAWTAMEDKILTDYIKANGDGKWRNLPKKAGLRRCGKSCRLRWLNYLRP	SANT	KRGNITLDEEELIIRLHNLLGNRWSLIAGRLPGRTDNEIKNYWNTTIGR
	EgrMYB86	KCW70426.1	SANT	KRGQWTPEEDNKLASYIAQHGTRNWRLIPKNAGLQRCGKSCRLRWTNYLRP	SANT	KHGEFSEAEEQTIMRLHAVLGNRWSIIAAQLPGRTDNDVKNYWNTKLKK
	EgrMYB87	KCW71185.1	SANT	TRGHWRPAEDEKLRQLVRQYGAHNWNAIAEKLQGRSGKSCRLRWFNQLDP	SANT	NRRPFTEDEEERLLAAHRVHGNRWALIARLFPGRTDNAVKNHWHVIMAR
	EgrMYB88	KCW71339.1	SANT	SKGAWTPEEDRKLAEVIAVHGAKRWKTIAATAGLSRCGKSCRLRWLNYLRP	SANT	KRGNITDQEEDLILRLHKLLGNRWSLIAGRLPGRTDNEIKNYWNSHLSK
	EgrMYB89	KCW64606.1	SANT	NKGAWSKQEDQKLIDYIQKHGEGSWRTLPQAAGLLRCGKSCRLRWINYLRP	SANT	KRGNFAEDEEDLIIKLHALLGNRWSLIAGRLPGRTDNEVKNYWNSHLRR
	EgrMYB90	KCW64946.1	SANT	ARGHWRPAEDTKLKELVALYGPQNWNLIAEKLEGRSGKSCRLRWFNQLDP	SANT	NRRAFTEEEEERLMQAHRVYGNKWAMIARLFPGRTDNAVKNHWHVIMAR
	EgrMYB91	KCW64980.1	SANT	HIVTWSQQEDDILREQITIHGTDNWVIIASKFKDKTARQCRRRWYTYLNS	SANT	KKGGWSPEEDTLLCEAQKIFGNRWTEISKVVAGRTDNAVKNRFTTLCKK
	EgrMYB92	KCW65837.1	SANT	KKGPWTSAEDAILVDYVKKHGEGNWNAVQKFSGLSRCGKSCRLRWANHLRP	SANT	KKGAFSAEEERLIVELHAKMGNKWARMAAHLPGRTDNEIKNYWNTRIKR
	EgrMYB93	KCW57372.1	SANT	KRGPWTPDEDQVLISYIQRNGHGNWRALPKQAGLLRCGKSCRLRWINYLRP	SANT	KRGNFNSEEEETIIKLHEMLGNRWSAIAARLPGRTDNEIKNVWHTHLKK
	EgrMYB94	KCW58374.1	SANT	KRGRWTAEEDAILLNYIKANGEGHWRSLPKNAGLLRCGKSCRLRWVNYLRT	SANT	RRGNISTEEENVIIKLHASLGNRWSLIASHLPGRTDNEIKNYWNSHLSR
	EgrMYB95	KCW58689.1	SANT	RKGLWSPEEDEKLLNYITTYGHGCWSAVPKLAGLQRCGKSCRLRWINYLRP	SANT	KRGAFSHQEENLIIELHAVLGNRWSQIAARLPGRTDNEIKNFWNSSLKK
	EgrMYB96	KCW59483.1	SANT	IKGPWSPEEDEALRLLVQKHGPRNWSLISKSIPGRSGKSCRLRWCNQLSP	SANT	EHRAFTPEEDDIIVRAHARFGNKWATIARLLSGRTDNAIKNHWNSTLKR
	EgrMYB97	KCW60173.1	SANT	RKGPWTAEEDKLLIEYVKLHGEGRWNSVARLTGLKRNGKSCRLRWVNYLRP	SANT	KRGQITPQEESVILELHARWGNRWSTIARSLPGRTDNEIKNYWRTHFKN
	EgrMYB98	KCW60340.1	SANT	KKGPWTPEEDQKLFSYIQKHGHPNWRALPKHAGLLRCGKSCRLRWTNYLRP	SANT	KRGNFSSEEEETIIKLHEMLGNRWSAIVAKLPGRTDNEIKNVWHTRLKK
	EgrMYB99	KCW61339.1	SANT	RRGPWTVEEDLTLVNYIANHGEGRWNSLARSAGLKRTGKSCRLRWLNYLRP	SANT	RRGNITLEEQLMILELHSRWGNRWSKIAQHLPGRTDNEIKNYWRTRVQK
	EgrMYB100	KCW61429.1	SANT	GGVAWTEEEDHLLKRCIEQYGEGKWRRVPQLAGLNRCRKSCRLRWLNYLRP	SANT	KRGSFTEEEVDLIIQLHSLLGNRWSLIAGRLPGRTANDVKNYWNCHLSK
	EgrMYB101	KCW54022.1	SANT	NKGAWSKEEDERLIAYIKRHGEGCWRSLPKAAGLLRCGKSCRLRWINYLRP	SANT	KRGNFSDEEDELIITLHSLLGNKWSLIAARLPGRTDNEIKNYWNTHIKR
	EgrMYB102	KCW54498.1	SANT	KKGPWTPEEDQKLIKHIQKHGHGSWRALPKLAGLNRCGKSCRLRWTNYLRP	SANT	KRGKFSPEEEQTILNLHSILGNKWSAIAGHLPGRTDNEIKNFWNTHLKK
	EgrMYB103	KCW54715.1	SANT	KKGPWSPEEDARLKAYIEQHGTGGNWIALPQKIGLKRCGKSCRLRWLNYLRP	SANT	KHGAFSEEEENIICSLYIAIGSRWSIIAAQLPGRTDNDIKNYWNTRLKK
	EgrMYB104	KCW54874.1	SANT	KKGAWSADEDRKLVAYIMRYGIWNWTHMVEPAGLARTGKSCRLRWMNYLRP	SANT	KHGNITKEEEEIIINLHRVLGKRWATIASRLPGRTDNEIKNYWNTHLKK
	EgrMYB105	KCW55514.1	SANT	NKGAWTKEEDERLIAYIRAHGEGCWRSLPKAAGLLRCGKSCRLRWINYLRP	SANT	KRGNFTEEEDELIIKLHSLLGNKWSLIAGRLPGRTDNEIKNYWNTHIRR
	EgrMYB106	KCW55895.1	SANT	KRGPWTIEEDHKLISFIMNNGIHCWRTIPKLAGLLRCGKSCRLRWINYLRP	SANT	KRGGFTEPEEDQIIQLHSRLGNRWSKIASHFPGRTDNEIKNHWNTRIKK
	EgrMYB107	KCW56012.1	SANT	RKGPWTLEEDLILMDYIANHGEGVWNSLAKAAGLQRTGKSCRLRWLNYLRP	SANT	RRGNITPEEQLLIIHLQSMWGNRWSEIAKHLPGRTDNEIKNYWRTKIQK
	EgrMYB108	KCW56027.1	SANT	KRGLWTVEEDKILMDYVTEHGRGQWNSIARRTGLRRCGKSCRLRWMNYLSP	SANT	KRDHFTEEEEDLIVRLHNLLGNRWSLIAKRVPGRTDNQVKNYWNTYLSK
	EgrMYB109	KCW56273.1	SANT	KRGLWTPEEDAKILAYVSTYGTGNWTLVPEKAGLNRCGKSCRLRWTNYLRP	SANT	KHDGFSPEEEDLIINLHKIFGSRWSLIAKHLPGRTDNDVKNYWNTKLKK
	EgrMYB110	KCW50528.1	SANT	VRGPWSPEEDAVLTGLVAKFGARNWSLIARGIPGRSGKSCRLRWCNQLDP	SANT	KRKPFTDEEDLIIIKAHAMHGNKWAAIAKLLPGRTDNAIKNHWNSTLRR
	EgrMYB111	KCW51882.1	SANT	KKGPWTPEEDIILVTYIQEHGPGNWRSIPTKTGLVRCSKSCRLRWTNYLRP	SANT	KRGNFTDQEEKMIIHLQALLGNRWAAIASYLPERTDNDIKNYWNTHLKK
	EgrMYB112	KCW51905.1	SANT	KKGPWTPEEDQKLLAYIEENGHGSWRALPSKAGLQRCGKSCRLRWTNYLRP	SANT	KRGKFSLQEEQTIIQLHALLGNRWSAIATHLPKRTDNEIKNYWNTHLKK
	EgrMYB113	KCW52118.1	SANT	RKGSWTEEEDVLLRSCVQRYGEGEWHRVPQRAGLNRCRKSCRLRWLNYLKP	SANT	KRGKFQDDEVDMIIRLHKLLGNRWSLIAGRLPGRTANDVKNYWNTHQRK
	EgrMYB114	KCW52120.1	SANT	RKGSWTEEEDVLLRSSVQRYGEGEWHRVPQRAGLNRCRKSCRLRWLNYLKP	SANT	KRGKFQDDEVDMIIKLHKLLGNRWSLIAGRLPGRTANDVKNYWNTHLRK
	EgrMYB115	KCW52130.1	SANT	RKGSWTEEEDVLLRSCVQRYGEGEWHRVPQRAGLNRCRKSCRLRWLNYLKP	SANT	KRGKFQDDEVDMIIRLHKLLGNRWSLIAGRLPGRTANDVKNYWNTHQRK
	EgrMYB116	KCW52132.1	SANT	RKGSWTEEEDVLLRSSVQRYGEGEWHRVPQRAGLNRCRKSCRLRWLNYLKP	SANT	KRGKFQDDEVDMIIRLHKLLGNRWSLIAGRLPGRTANDVKNYWNTHLRK
	EgrMYB117	KCW52133.1	SANT	RKGSWTEEEDVLLRSSVQRYGEGEWHRVPQRAGLNRCRKSCRLRWLNYLKP	SANT	KRGKFQDDEVDMIIRFHKLLGNRWSLIAGRLPGRTANDVKNYWNTHLRK
	EgrMYB118	KCW52135.1	SANT	RKGSWTEEEDVLLRSCVQRYGEGEWHRVPQRAGLNRCRKSCRLRWLNYLKP	SANT	KRGKFQDDEVDMIIRLHKLLGNRWSLIAGRLPGRTANDVKNYWNAHQRK
	EgrMYB119	KCW52137.1	SANT	RKGSWTEEEDVLLRSCVQRYGEGEWHRVPRRAGLNRCRKSCRMRWLNYLKP	SANT	KRGKFQDDEVDMIIRLHKLLGNRWSLIAGRLPGRTANDVKNYWNTHQRK
	EgrMYB120	KCW52139.1	SANT	RKGSWTEEEDVLLRSCVQRYGEGEWHRVPQRAGLNRCRKSCRLRWLNYLKP	SANT	KRGKFQDDEVDMIIRLHKLLGNRWSLIAGRLPGRTANDVKNYWNTHLRK
	EgrMYB121	KCW52140.1	SANT	RKGSWTEEEDVLLRSCVQRYGEGEWHRVPQRSGLNRCRKSCRLRWLNYLKP	SANT	KRGKFQDDEVDMIIRLHKLLGNRWSLIAGRLPGRTANDVKNYWNTHLRK
	EgrMYB122	KCW52162.1	SANT	KKGPWTAEEDKKLINFILTHGQCCWRAVPKLAGLLRCGKSCRLRWTNYLRP	SANT	KRGLLSEQEEKLVIDLHAQLGNRWSKIASHLPGRTDNEIKNHWNTHIKK
	EgrMYB123	KCW52887.1	SANT	KKGLWTEEEDKILIHYVEANGKGKWNTIAKRIGLRRCGKSCRLRWMNYLSP	SANT	KRDSFSEEEEDLIIRLHKLLGNRWSLIAKRVPGRTDNQVKNYWNTHLSK
	EgrMYB124	KCW52898.1	SANT	RKGPWTMEEDLILINYIANHGEGSWNSLAKAAGLKRTGKSCRLRWLNYLRP	SANT	RRGNITTEEQLLIMELHAKWGNRWSKIAKHLPGRTDNEIKNFWRTRIQK
	EgrMYB125	KCW52982.1	SANT	KRGPWTIEEDHKLVNFILNNGIHCWRTVPKLAGLLRCGKSCRLRWINYLRP	SANT	KRGAFTEMEENQIIQLHSRLGNRWSKIASHFPGRTDNEIKNHWNTRIKK
	EgrMYB126	KCW53537.1	SANT	NKGAWSSQEDEILINYVKIHGEGKWRKVAQNAGLNRCAKSCRFRWLNYLRP	SANT	KRGDITKDEEDLIIRLHQLLGNRWALIAGRLPGRTDNEIKNYWNTNLAK
	EgrMYB127	KCW53538.1	SANT	NKGAWSAEEDEVLINYVKIHGEGKWRRVAQNAGLNRCAKSCRLRWLNYLRP	SANT	KRGDITEEEEDLIIRLHRLLGNRWALIAGRLPGRTDNEIKNYWNTTLAK
	EgrMYB128	KCW53539.1	SANT	NKGAWSAEEDKILINYVKIHGEGKWGRAAQNAGLKRCARSCRLRWLNYLRP	SANT	QRGNITEDEEDLIIRLHRLLGNRWALIAGRLPGRTDNEIKNYWNTILAK
	EgrMYB129	KCW46166.1	SANT	KKGPWTPEEDRKLMEYIERHGHGSWRSLPRLAGLNRCGKSCRLRWINYLRP	SANT	KRGNFTDEEKQMIINLHAVYGNKWSAIATHLPGRTDNEIKNLWNTHLKK
	EgrMYB130	KCW46286.1	SANT	KKGPWTAEEDRKLVNFILTHGQCCWRAVPKLAGLRRCGKSCRLRWTNYLRP	SANT	KRGLLNEAEESLVIDLHATLGNRWSKIAARLPGRTDNEIKNHWNTHIKK
	EgrMYB131	KCW46419.1	SANT	RKGLWSPEEDQRLRNYILNHGHGYWSSVPINTGLQRNGKSCRLRWINYLRP	SANT	KRGMFTLEEEEIILSLHRLIGNKWSQIAKHLPGRTDNEIKNHWHSYLKK
	EgrMYB132	KCW46739.1	SANT	RKGLWSPEEDEKLLRYITQYGHGCWSSVPKLAGLQRCGKSCRLRWINYLRP	SANT	KRGTFSQEEEDLIIELHAVLGNRWSQIAAQLPGRTDNEIKNLWNSCLKK
	EgrMYB133	KCW47799.1	SANT	ARGHWRPAEDAKLKDLVSRFGPQNWNLIAEHLQGRSGKSCRLRWFNQLDP	SANT	NRKAFNEEEEDRLLAAHKAYGNKWAMIARLFPGRTDNAVKNHWHVIMAR
	EgrMYB134	KCW47805.1	SANT	KKGPWTPEEDIILVSYIQEHGPGNWRSVPTNTGLLRCSKSCRLRWTNYLRP	SANT	KRGNFTPHEEGMIIHLQALLGNKWAAIASYLPQRTDNDIKNYWNTHLKK
	EgrMYB135	KCW48639.1	SANT	TRGHWRPTEDEKLRELVERYGPHNWNAIAEKLQGRSGKSCRLRWFNQLDP	SANT	NRSPFTEEEEEKLLASHRIHGNRWSVIARLFPGRTDNAVKNHWHVIMAR
	EgrMYB136	KCW48834.1	SANT	KKGPWTPEEDIVLVSYIQEHGPGNWRSVPTNTGLLRCSKSCRLRWTNYLRP	SANT	KRGSFTDQEEKMIVHLQALLGNRWAAIASYLPQRTDNDIKNYWNTHLKK
	EgrMYB137	KCW49233.1	SANT	RKGLWSPEEDEKLFNYISRHGLGCWSSVPKLAGLQRCGKSCRLRWINYLRP	SANT	KRGMFSQQEEDLIITLHAALGNRWAQIATQLPGRTDNEIKNFWNSYVRK
	EgrMYB138	KCW49491.1	SANT	VKGPWSPEEDAILSQLVSKFGPRNWSLIARGIAGRSGKSCRLRWCNQLDP	SANT	KRKPFTDEEDRIIIAAHAIHGNKWASIARLLPGRTDNAIKNHWNSTLRR
	EgrMYB139	KCW49604.1	SANT	ERQRWRAEEDALLRAYVKQYGPREWHLVSQRMNTPLNRDAKSCLERWKNYLKP	SANT	KKGSLSEEEQRLVIQLQAKHGNKWKKIAAEIPGRTAKRLGKWWEVFKEK
	EgrMYB140	KCW49770.1	SANT	KKGPWTPDEDRILINYVQHHGHGNWRRLPKLAGLLRCGKSCRLRWTNYLRP	SANT	KRGNFSREEEDTIIQLHEMLGNRWSAIAARLPGRTDNEIKNVWHTHLKK
	EgrMYB141	KCW50131.1	SANT	KKGPWTEEEDAVLRSYVETHGEGRWNSVAYFAGLRRTGKSCRLRWLNYLRP	SANT	RRGNISLEEQLIILELHSRWGNRWSKIAKHLPGRTDNEIKNYWRTRVQK
